# Supplementary material for: Ethyl 3-amino-5-anilino-4-cyano­thio­phene-2-carboxyl­ate
Source: Acta Crystallogr Sect E Struct Rep Online. 2013 Jul 13;69(Pt 8):o1244–5. doi: 10.1107/S1600536813018734 (PMC3793747; doi:10.1107/S1600536813018734)
Supplement: Supplementary file 1 [file e-69-o1244-sup1.cif]

##############################################################################
#                                                                            #
# This CIF contains the data in a paper accepted for publication in          #
# Acta Crystallographica Section E. It conforms to the requirements of       #
# Notes for Authors for Acta Crystallographica Section E, and has been       #
# peer reviewed under the auspices of the IUCr Commission on Journals.       #
#                                                                            #
# Full details of the Crystallographic Information File format               #
# are given in the paper "The Crystallographic Information File (CIF):       #
# a New Standard Archive File for Crystallography" by S. R. Hall, F. H.      #
# Allen and I. D. Brown [Acta Cryst. (1991), A47, 655-685].                  #
#                                                                            #
# The current version of the core CIF dictionary is obtainable from          #
# ftp://ftp.iucr.org/pub/cif_core.dic.                                       #
#                                                                            #
# Software is freely available for graphical display of the structure(s)     #
# in this CIF. For information consult the CIF software page                 #
# http://www.iucr.org/resources/cif/software.                                #
#                                                                            #
# This file may be used for bona fide research purposes within the           #
# scientific community so long as proper attribution is given to the journal # 
# article from which it was obtained.                                        #
#                                                                            #
##############################################################################
data_global
_audit_creation_method     'PLATON <TABLE ACC> option'
_journal_date_recd_electronic     2013-07-01
_journal_date_accepted     2013-07-05
_journal_name_full     'Acta Crystallographica, Section E'
_journal_year     2013
_journal_volume     69
_journal_issue      8
_journal_page_first     o1244
_journal_page_last     o1245
_journal_paper_category     QO
_journal_paper_doi     10.1107/S1600536813018734
_journal_coeditor_code     PV2639
_publ_contact_author_name
;
Mustafa R. Albayati
;
_publ_contact_author_address
;
Kirkuk University,
College of Science,
Department of Chemistry,
Kirkuk,
Iraq
;
_publ_contact_author_email     'shaabankamel@yahoo.com'
_publ_contact_author_fax     ?
_publ_contact_author_phone     ?
_publ_section_title
;
Ethyl 3-amino-5-anilino-4-cyanothiophene-2-carboxylate
;
loop_
    _publ_author_name
    _publ_author_address
    'Ahmed M. M. El-Saghier'
;
Chemistry Department,
Faculty of Science,
Sohag University,
82524 Sohag,
Egypt
;
    'Akkurt, Mehmet'
;
Department of Physics,
Faculty of Sciences,
Erciyes University,
38039 Kayseri,
Turkey
;
    'Mohamed, Shaaban K.'
;
Chemistry and Environmental Division,
Manchester Metropolitan University,
Manchester M1 5GD,
England
Chemistry Department,
Faculty of Science,
Mini University,
61519 El-Minia,
Egypt
;
    'Horton, Peter N.'
;
School of Chemistry,
University of Southampton,
Highfield, Southampton SO17 1BJ,
England
;
    'Mustafa R. Albayati'
;
Kirkuk University,
College of Science,
Department of Chemistry,
Kirkuk,
Iraq
;
data_I
_chemical_name_systematic
;
Ethyl 3-amino-5-anilino-4-cyanothiophene-2-carboxylate
;
_chemical_name_common     ?
_chemical_formula_moiety     'C14 H13 N3 O2 S'
_chemical_formula_sum     'C14 H13 N3 O2 S'
_chemical_formula_structural     ?
_chemical_formula_iupac     'C14 H13 N3 O2 S'
_chemical_formula_weight     287.34
_chemical_melting_point     ?
_symmetry_cell_setting     monoclinic
_symmetry_space_group_name_H-M     'P 21/c'
_symmetry_space_group_name_Hall     '-P 2ybc'
loop_
    _symmetry_equiv_pos_site_id
    _symmetry_equiv_pos_as_xyz
    1 x,y,z
    2 -x,1/2+y,1/2-z
    3 -x,-y,-z
    4 x,1/2-y,1/2+z
_cell_length_a     8.6121(15)
_cell_length_b     10.6579(15)
_cell_length_c     14.328(3)
_cell_angle_alpha     90
_cell_angle_beta     92.580(3)
_cell_angle_gamma     90
_cell_volume     1313.8(4)
_cell_formula_units_Z     4
_cell_measurement_reflns_used     4552
_cell_measurement_theta_min     2.4
_cell_measurement_theta_max     30.2
_cell_measurement_temperature     100(2)
_exptl_crystal_description     rod
_exptl_crystal_colour     'Light Brown'
_exptl_crystal_size_max     0.550
_exptl_crystal_size_mid     0.040
_exptl_crystal_size_min     0.030
_exptl_crystal_size_rad     ?
_exptl_crystal_density_diffrn     1.453
_exptl_crystal_density_meas     ?
_exptl_crystal_density_method     'Not Measured'
_exptl_crystal_F_000     600
_exptl_absorpt_coefficient_mu     0.251
_exptl_absorpt_correction_type     multi-scan
_exptl_absorpt_process_details
;
(<i>CrystalClear-SM Expert</i>; Rigaku, 2012)
;
_exptl_absorpt_correction_T_min     0.887
_exptl_absorpt_correction_T_max     1.000
_exptl_special_details
;
;
_diffrn_ambient_temperature     100(2)
_diffrn_radiation_type     MoK\a
_diffrn_radiation_wavelength     0.71075
_diffrn_measurement_device_type     'Rigaku AFC12 (Right, Saturn724+)'
_diffrn_measurement_device     'four-circle \k diffractometer'
_diffrn_measurement_method     'profile data from \w-scans'
_diffrn_detector_area_resol_mean     28.5714
_diffrn_reflns_number     8995
_diffrn_reflns_av_R_equivalents     0.0250
_diffrn_reflns_av_sigmaI/netI     0.0273
_diffrn_reflns_theta_min     3.04
_diffrn_reflns_theta_max     27.48
_diffrn_reflns_theta_full     25.24
_diffrn_measured_fraction_theta_max     0.993
_diffrn_measured_fraction_theta_full     0.995
_diffrn_reflns_limit_h_min     -7
_diffrn_reflns_limit_h_max     11
_diffrn_reflns_limit_k_min     -10
_diffrn_reflns_limit_k_max     13
_diffrn_reflns_limit_l_min     -18
_diffrn_reflns_limit_l_max     17
_diffrn_reflns_reduction_process
;
;
_refine_special_details
;
Refinement on <i>F</i>^2^ for ALL reflections except those flagged by the user
for potential systematic errors. Weighted <i>R</i>-factors <i>wR</i> and all
goodnesses of fit <i>S</i> are based on <i>F</i>^2^, conventional
<i>R</i>-factors <i>R</i> are based on <i>F</i>, with <i>F</i> set to zero for
negative <i>F</i>^2^. The observed criterion of <i>F</i>^2^ > \s(<i>F</i>^2^)
is used only for calculating -<i>R</i>-factor-obs <i>etc</i>. and is not
relevant to the choice of reflections for refinement. <i>R</i>-factors based
on <i>F</i>^2^ are statistically about twice as large as those based on
<i>F</i>, and <i>R</i>-factors based on ALL data will be even larger.
;
_reflns_number_total     2996
_reflns_number_gt     2728
_reflns_threshold_expression     I>2\s(I)
_refine_ls_structure_factor_coef     Fsqd
_refine_ls_matrix_type     full
_refine_ls_R_factor_all     0.0440
_refine_ls_R_factor_gt     0.0384
_refine_ls_wR_factor_gt     0.0850
_refine_ls_wR_factor_ref     0.0881
_refine_ls_goodness_of_fit_ref     1.069
_refine_ls_restrained_S_all     1.069
_refine_ls_number_reflns     2996
_refine_ls_number_parameters     194
_refine_ls_number_restraints     0
_refine_ls_number_constraints     ?
_refine_ls_hydrogen_treatment     mixed
_refine_ls_weighting_scheme     calc
_refine_ls_weighting_details
              'W=1/[\S^2^(FO^2^)+(0.0360P)^2^+0.9009P] WHERE P=(FO^2^+2FC^2^)/3'
_atom_sites_solution_hydrogens     mixed
_atom_sites_solution_primary     ?
_atom_sites_solution_secondary     ?
_refine_ls_shift/su_max     0.001
_refine_ls_shift/su_mean     0.000
_refine_diff_density_max     0.321
_refine_diff_density_min     -0.262
_refine_ls_extinction_method     'none'
_refine_ls_abs_structure_details     ?
_refine_ls_abs_structure_Flack     .
loop_
    _atom_type_symbol
    _atom_type_description
    _atom_type_scat_dispersion_real
    _atom_type_scat_dispersion_imag
    _atom_type_scat_source
    C C 0.0033 0.0016 ' International Tables Vol C Tables 4.2.6.8 and 6.1.1.4'
    H H 0.0000 0.0000 ' International Tables Vol C Tables 4.2.6.8 and 6.1.1.4'
    N N 0.0061 0.0033 ' International Tables Vol C Tables 4.2.6.8 and 6.1.1.4'
    O O 0.0106 0.0060 ' International Tables Vol C Tables 4.2.6.8 and 6.1.1.4'
    S S 0.1246 0.1234 ' International Tables Vol C Tables 4.2.6.8 and 6.1.1.4'
_computing_data_collection
;
<i>CrystalClear-SM Expert</i> (Rigaku, 2012)
;
_computing_cell_refinement
;
<i>CrystalClear-SM Expert</i> (Rigaku, 2012)
;
_computing_data_reduction
;
<i>CrystalClear-SM Expert</i> (Rigaku, 2012)
;
_computing_structure_solution     'SHELXS97 (Sheldrick, 2008)'
_computing_structure_refinement     'SHELXL97 (Sheldrick, 2008)'
_computing_molecular_graphics     'ORTEP-3 for Windows (Farrugia, 2012)'
_computing_publication_material
                                'WinGX (Farrugia, 2012) and PLATON (Spek, 2009)'
loop_
    _atom_site_type_symbol
    _atom_site_label
    _atom_site_fract_x
    _atom_site_fract_y
    _atom_site_fract_z
    _atom_site_U_iso_or_equiv
    _atom_site_thermal_displace_type
    _atom_site_calc_flag
    _atom_site_refinement_flags
    _atom_site_occupancy
    _atom_site_disorder_assembly
    _atom_site_disorder_group
    S S1 0.24094(5) 0.56107(3) 0.02889(3) 0.01270(10)
                                                    Uani d . 1.000 . .
    O O1 0.25546(13) 0.32279(10) -0.06700(7) 0.0146(3) Uani d . 1.000 . .
    O O2 0.09078(14) 0.36573(10) -0.19090(7) 0.0165(3) Uani d . 1.000 . .
    N N1 0.19895(16) 0.80331(12) 0.08703(9) 0.0139(4) Uani d . 1.000 . .
    N N2 -0.03010(18) 0.94889(13) -0.10133(9) 0.0198(4) Uani d . 1.000 . .
    N N3 -0.01723(17) 0.62007(13) -0.20023(9) 0.0147(4) Uani d . 1.000 . .
    C C1 0.16973(18) 0.71241(14) 0.02243(10) 0.0122(4) Uani d . 1.000 . .
    C C2 0.08009(18) 0.73139(14) -0.05985(10) 0.0128(4) Uani d . 1.000 . .
    C C3 0.06672(18) 0.62244(14) -0.11815(10) 0.0126(4) Uani d . 1.000 . .
    C C4 0.14784(19) 0.52211(14) -0.07826(10) 0.0130(4) Uani d . 1.000 . .
    C C5 0.01734(19) 0.85067(15) -0.08401(10) 0.0143(4) Uani d . 1.000 . .
    C C6 0.15918(18) 0.39930(14) -0.11823(10) 0.0129(4) Uani d . 1.000 . .
    C C7 0.2663(2) 0.19549(14) -0.10206(11) 0.0168(4) Uani d . 1.000 . .
    C C8 0.3668(2) 0.12347(15) -0.03187(11) 0.0199(5) Uani d . 1.000 . .
    C C9 0.28921(18) 0.79947(14) 0.17173(10) 0.0130(4) Uani d . 1.000 . .
    C C10 0.3166(2) 0.69024(14) 0.22309(11) 0.0162(4) Uani d . 1.000 . .
    C C11 0.4088(2) 0.69608(15) 0.30549(11) 0.0191(5) Uani d . 1.000 . .
    C C12 0.4702(2) 0.80873(15) 0.33839(11) 0.0176(5) Uani d . 1.000 . .
    C C13 0.43678(19) 0.91814(15) 0.28866(11) 0.0164(4) Uani d . 1.000 . .
    C C14 0.34788(19) 0.91355(15) 0.20580(11) 0.0153(4) Uani d . 1.000 . .
    H H3NA -0.004(2) 0.554(2) -0.2350(14) 0.024(5) Uiso d . 1.000 . .
    H H1N 0.158(2) 0.8734(18) 0.0753(12) 0.012(4) Uiso d . 1.000 . .
    H H3NB -0.039(2) 0.6900(19) -0.2278(13) 0.018(5) Uiso d . 1.000 . .
    H H7A 0.31360 0.19520 -0.16380 0.0200 Uiso c RU 1.000 . .
    H H7B 0.16180 0.15710 -0.10890 0.0200 Uiso c RU 1.000 . .
    H H8A 0.47190 0.15900 -0.02890 0.0300 Uiso c RU 1.000 . .
    H H8B 0.37140 0.03520 -0.05080 0.0300 Uiso c RU 1.000 . .
    H H8C 0.32240 0.12940 0.02980 0.0300 Uiso c RU 1.000 . .
    H H10 0.27300 0.61270 0.20230 0.0190 Uiso c RU 1.000 . .
    H H11 0.43010 0.62130 0.33980 0.0230 Uiso c RU 1.000 . .
    H H12 0.53430 0.81110 0.39410 0.0210 Uiso c RU 1.000 . .
    H H13 0.47510 0.99640 0.31160 0.0200 Uiso c RU 1.000 . .
    H H14 0.32660 0.98860 0.17180 0.0180 Uiso c RU 1.000 . .
loop_
    _atom_site_aniso_label
    _atom_site_aniso_U_11
    _atom_site_aniso_U_22
    _atom_site_aniso_U_33
    _atom_site_aniso_U_12
    _atom_site_aniso_U_13
    _atom_site_aniso_U_23
    S1 0.0162(2) 0.0097(2) 0.0119(2) 0.00220(10)
                                               -0.00260(10)
                                                          -0.00030(10)
    O1 0.0197(6) 0.0098(5) 0.0139(5) 0.0033(4) -0.0035(4) -0.0016(4)
    O2 0.0231(6) 0.0123(5) 0.0138(5) 0.0014(4) -0.0039(4) -0.0009(4)
    N1 0.0181(7) 0.0095(6) 0.0136(6) 0.0043(5) -0.0033(5) -0.0007(5)
    N2 0.0284(8) 0.0151(7) 0.0153(7) 0.0043(6) -0.0062(6) -0.0022(5)
    N3 0.0196(8) 0.0114(7) 0.0128(6) 0.0016(5) -0.0035(5) 0.0004(5)
    C1 0.0126(8) 0.0106(7) 0.0136(7) 0.0009(6) 0.0017(6) 0.0006(5)
    C2 0.0140(8) 0.0116(7) 0.0127(7) 0.0011(6) -0.0001(6) 0.0011(5)
    C3 0.0134(8) 0.0110(7) 0.0134(7) -0.0005(6) 0.0019(6) 0.0006(6)
    C4 0.0151(8) 0.0128(7) 0.0108(7) -0.0008(6) -0.0017(6) -0.0002(5)
    C5 0.0162(8) 0.0157(8) 0.0108(7) 0.0011(6) -0.0015(6) -0.0026(6)
    C6 0.0138(8) 0.0129(7) 0.0121(7) 0.0004(6) 0.0010(6) 0.0021(5)
    C7 0.0235(9) 0.0106(7) 0.0161(7) 0.0037(6) -0.0022(6) -0.0026(6)
    C8 0.0262(9) 0.0149(8) 0.0184(8) 0.0057(7) -0.0025(7) -0.0012(6)
    C9 0.0144(8) 0.0142(7) 0.0105(7) 0.0016(6) 0.0007(6) -0.0011(6)
    C10 0.0217(9) 0.0121(7) 0.0147(7) 0.0010(6) -0.0001(6) -0.0013(6)
    C11 0.0264(9) 0.0161(8) 0.0148(7) 0.0048(7) -0.0002(7) 0.0021(6)
    C12 0.0193(9) 0.0209(8) 0.0123(7) 0.0028(6) -0.0017(6) -0.0006(6)
    C13 0.0169(8) 0.0158(8) 0.0164(7) -0.0016(6) -0.0003(6) -0.0014(6)
    C14 0.0183(8) 0.0128(7) 0.0147(7) 0.0004(6) 0.0003(6) 0.0019(6)
_geom_special_details
;
Bond distances, angles <i>etc</i>. have been calculated using the rounded
fractional coordinates. All su's are estimated from the variances of the
(full) variance-covariance matrix. The cell e.s.d.'s are taken into account in
the estimation of distances, angles and torsion angles
;
loop_
    _geom_bond_atom_site_label_1
    _geom_bond_atom_site_label_2
    _geom_bond_site_symmetry_1
    _geom_bond_site_symmetry_2
    _geom_bond_distance
    _geom_bond_publ_flag
    S1 C1 . . 1.7266(16) no
    S1 C4 . . 1.7497(16) no
    O1 C6 . . 1.3552(19) no
    O1 C7 . . 1.4512(19) no
    O2 C6 . . 1.2264(18) no
    N1 C1 . . 1.356(2) no
    N1 C9 . . 1.412(2) no
    N2 C5 . . 1.147(2) no
    N3 C3 . . 1.353(2) no
    N1 H1N . . 0.84(2) no
    N3 H3NB . . 0.86(2) no
    N3 H3NA . . 0.87(2) no
    C1 C2 . . 1.395(2) no
    C2 C3 . . 1.432(2) no
    C2 C5 . . 1.418(2) no
    C3 C4 . . 1.386(2) no
    C4 C6 . . 1.434(2) no
    C7 C8 . . 1.507(2) no
    C9 C14 . . 1.396(2) no
    C9 C10 . . 1.392(2) no
    C10 C11 . . 1.394(2) no
    C11 C12 . . 1.386(2) no
    C12 C13 . . 1.390(2) no
    C13 C14 . . 1.384(2) no
    C7 H7A . . 0.9900 no
    C7 H7B . . 0.9900 no
    C8 H8A . . 0.9800 no
    C8 H8B . . 0.9800 no
    C8 H8C . . 0.9800 no
    C10 H10 . . 0.9500 no
    C11 H11 . . 0.9500 no
    C12 H12 . . 0.9500 no
    C13 H13 . . 0.9500 no
    C14 H14 . . 0.9500 no
loop_
    _geom_angle_atom_site_label_1
    _geom_angle_atom_site_label_2
    _geom_angle_atom_site_label_3
    _geom_angle_site_symmetry_1
    _geom_angle_site_symmetry_2
    _geom_angle_site_symmetry_3
    _geom_angle
    _geom_angle_publ_flag
    C1 S1 C4 . . . 91.55(7) no
    C6 O1 C7 . . . 114.99(11) no
    C1 N1 C9 . . . 130.11(13) no
    C1 N1 H1N . . . 115.8(12) no
    C9 N1 H1N . . . 114.1(12) no
    C3 N3 H3NA . . . 115.7(13) no
    H3NA N3 H3NB . . . 117.9(19) no
    C3 N3 H3NB . . . 118.7(13) no
    S1 C1 C2 . . . 111.26(11) no
    N1 C1 C2 . . . 123.52(14) no
    S1 C1 N1 . . . 125.20(11) no
    C1 C2 C5 . . . 121.79(14) no
    C3 C2 C5 . . . 124.39(13) no
    C1 C2 C3 . . . 113.73(13) no
    C2 C3 C4 . . . 111.05(13) no
    N3 C3 C2 . . . 123.23(14) no
    N3 C3 C4 . . . 125.71(14) no
    S1 C4 C3 . . . 112.41(11) no
    S1 C4 C6 . . . 122.03(11) no
    C3 C4 C6 . . . 125.56(14) no
    N2 C5 C2 . . . 177.72(16) no
    O2 C6 C4 . . . 124.52(14) no
    O1 C6 C4 . . . 112.58(12) no
    O1 C6 O2 . . . 122.90(13) no
    O1 C7 C8 . . . 106.81(12) no
    N1 C9 C10 . . . 123.53(14) no
    C10 C9 C14 . . . 119.57(14) no
    N1 C9 C14 . . . 116.86(13) no
    C9 C10 C11 . . . 119.14(14) no
    C10 C11 C12 . . . 121.38(15) no
    C11 C12 C13 . . . 119.04(15) no
    C12 C13 C14 . . . 120.25(15) no
    C9 C14 C13 . . . 120.54(14) no
    O1 C7 H7A . . . 110.00 no
    O1 C7 H7B . . . 110.00 no
    C8 C7 H7A . . . 110.00 no
    C8 C7 H7B . . . 110.00 no
    H7A C7 H7B . . . 109.00 no
    C7 C8 H8A . . . 109.00 no
    C7 C8 H8B . . . 109.00 no
    C7 C8 H8C . . . 109.00 no
    H8A C8 H8B . . . 110.00 no
    H8A C8 H8C . . . 109.00 no
    H8B C8 H8C . . . 109.00 no
    C9 C10 H10 . . . 120.00 no
    C11 C10 H10 . . . 120.00 no
    C10 C11 H11 . . . 119.00 no
    C12 C11 H11 . . . 119.00 no
    C11 C12 H12 . . . 120.00 no
    C13 C12 H12 . . . 120.00 no
    C12 C13 H13 . . . 120.00 no
    C14 C13 H13 . . . 120.00 no
    C9 C14 H14 . . . 120.00 no
    C13 C14 H14 . . . 120.00 no
loop_
    _geom_torsion_atom_site_label_1
    _geom_torsion_atom_site_label_2
    _geom_torsion_atom_site_label_3
    _geom_torsion_atom_site_label_4
    _geom_torsion_site_symmetry_1
    _geom_torsion_site_symmetry_2
    _geom_torsion_site_symmetry_3
    _geom_torsion_site_symmetry_4
    _geom_torsion
    _geom_torsion_publ_flag
    C4 S1 C1 N1 . . . . -179.31(14) no
    C4 S1 C1 C2 . . . . -0.86(12) no
    C1 S1 C4 C6 . . . . -179.95(13) no
    C1 S1 C4 C3 . . . . 0.82(13) no
    C7 O1 C6 O2 . . . . -2.8(2) no
    C7 O1 C6 C4 . . . . 177.50(13) no
    C6 O1 C7 C8 . . . . -175.31(13) no
    C9 N1 C1 C2 . . . . -178.43(15) no
    C9 N1 C1 S1 . . . . -0.2(2) no
    C1 N1 C9 C14 . . . . 155.95(16) no
    C1 N1 C9 C10 . . . . -26.5(3) no
    N1 C1 C2 C3 . . . . 179.20(14) no
    S1 C1 C2 C5 . . . . -175.79(12) no
    N1 C1 C2 C5 . . . . 2.7(2) no
    S1 C1 C2 C3 . . . . 0.72(17) no
    C5 C2 C3 C4 . . . . 176.30(15) no
    C1 C2 C3 N3 . . . . 178.81(14) no
    C5 C2 C3 N3 . . . . -4.8(2) no
    C1 C2 C3 C4 . . . . -0.1(2) no
    N3 C3 C4 C6 . . . . 1.4(3) no
    N3 C3 C4 S1 . . . . -179.43(13) no
    C2 C3 C4 S1 . . . . -0.55(17) no
    C2 C3 C4 C6 . . . . -179.75(15) no
    C3 C4 C6 O1 . . . . 175.42(14) no
    C3 C4 C6 O2 . . . . -4.3(3) no
    S1 C4 C6 O1 . . . . -3.71(19) no
    S1 C4 C6 O2 . . . . 176.63(13) no
    N1 C9 C10 C11 . . . . 179.34(15) no
    C14 C9 C10 C11 . . . . -3.1(2) no
    N1 C9 C14 C13 . . . . 179.64(14) no
    C10 C9 C14 C13 . . . . 2.0(2) no
    C9 C10 C11 C12 . . . . 1.7(3) no
    C10 C11 C12 C13 . . . . 1.0(3) no
    C11 C12 C13 C14 . . . . -2.2(2) no
    C12 C13 C14 C9 . . . . 0.8(2) no
loop_
    _geom_hbond_atom_site_label_D
    _geom_hbond_atom_site_label_H
    _geom_hbond_atom_site_label_A
    _geom_hbond_site_symmetry_A
    _geom_hbond_distance_DH
    _geom_hbond_distance_HA
    _geom_hbond_distance_DA
    _geom_hbond_angle_DHA
    _geom_hbond_publ_flag
    N3 H3NA O2 . 0.87(2) 2.25(2) 2.8671(19) 128.0(17) yes
    N1 H1N N2 3_575 0.84(2) 2.23(2) 3.026(2) 158.1(16) yes
    N3 H3NB O2 2_554 0.86(2) 2.24(2) 3.0985(18) 175.9(17) yes
    C10 H10 S1 . 0.95 2.55 3.1463(17) 121.00 yes
_iucr_refine_instructions_details
;
TITL NCS-2I
CELL  0.71075   8.6121  10.6579  14.3280   90.000   92.580   90.000
ZERR     4.00   0.0015   0.0015   0.0030    0.000    0.003    0.000
LATT   1
SYMM  - X, 1/2 + Y, 1/2 - Z
SFAC  C    H    N    O    S
UNIT  56   52   12   8    4
MERG   2
SHEL 7 0.77
EQIV $1 -x, -y+2, -z
HTAB N1 N2_$1
HTAB N3 O2
EQIV $2 -x, y+1/2, -z-1/2
HTAB N3 O2_$2
FMAP   2
PLAN    5
SIZE     0.03   0.04   0.55
ACTA
BOND   $H
CONF
LIST   4
L.S.  13
TEMP  -173.00
WGHT    0.036000    0.900900
FVAR       3.96145
C1    1    0.169728    0.712412    0.022430    11.00000    0.01257    0.01058 =
         0.01356    0.00061    0.00166    0.00092
C2    1    0.080092    0.731387   -0.059851    11.00000    0.01402    0.01155 =
         0.01269    0.00108   -0.00009    0.00111
C3    1    0.066717    0.622435   -0.118148    11.00000    0.01344    0.01098 =
         0.01338    0.00056    0.00192   -0.00046
C4    1    0.147842    0.522112   -0.078259    11.00000    0.01512    0.01279 =
         0.01081   -0.00023   -0.00174   -0.00080
C5    1    0.017338    0.850670   -0.084009    11.00000    0.01618    0.01574 =
         0.01075   -0.00257   -0.00149    0.00105
C6    1    0.159184    0.399298   -0.118231    11.00000    0.01379    0.01287 =
         0.01214    0.00209    0.00105    0.00037
C7    1    0.266350    0.195486   -0.102057    11.00000    0.02349    0.01064 =
         0.01605   -0.00257   -0.00222    0.00374
AFIX  23
H7A   2    0.313582    0.195172   -0.163785    11.00000   -1.20000
H7B   2    0.161776    0.157100   -0.108893    11.00000   -1.20000
AFIX   0
C8    1    0.366793    0.123475   -0.031871    11.00000    0.02620    0.01492 =
         0.01844   -0.00125   -0.00250    0.00574
AFIX 137
H8A   2    0.471868    0.158978   -0.028926    11.00000   -1.50000
H8B   2    0.371431    0.035246   -0.050805    11.00000   -1.50000
H8C   2    0.322408    0.129365    0.029767    11.00000   -1.50000
AFIX   0
C9    1    0.289215    0.799472    0.171731    11.00000    0.01437    0.01416 =
         0.01046   -0.00113    0.00069    0.00156
C10   1    0.316572    0.690238    0.223094    11.00000    0.02170    0.01207 =
         0.01465   -0.00130   -0.00010    0.00098
AFIX  43
H10   2    0.272958    0.612712    0.202296    11.00000   -1.20000
AFIX   0
C11   1    0.408846    0.696079    0.305487    11.00000    0.02643    0.01614 =
         0.01484    0.00211   -0.00019    0.00477
AFIX  43
H11   2    0.430067    0.621271    0.339786    11.00000   -1.20000
AFIX   0
C12   1    0.470244    0.808725    0.338391    11.00000    0.01932    0.02090 =
         0.01229   -0.00058   -0.00169    0.00278
AFIX  43
H12   2    0.534266    0.811126    0.394116    11.00000   -1.20000
AFIX   0
C13   1    0.436776    0.918140    0.288660    11.00000    0.01689    0.01582 =
         0.01641   -0.00143   -0.00029   -0.00157
AFIX  43
H13   2    0.475062    0.996375    0.311629    11.00000   -1.20000
AFIX   0
C14   1    0.347879    0.913554    0.205801    11.00000    0.01826    0.01282 =
         0.01473    0.00187    0.00026    0.00044
AFIX  43
H14   2    0.326610    0.988629    0.171842    11.00000   -1.20000
AFIX   0
N1    3    0.198951    0.803312    0.087031    11.00000    0.01807    0.00949 =
         0.01365   -0.00069   -0.00332    0.00425
N2    3   -0.030098    0.948889   -0.101331    11.00000    0.02844    0.01510 =
         0.01525   -0.00217   -0.00623    0.00430
N3    3   -0.017235    0.620073   -0.200225    11.00000    0.01962    0.01139 =
         0.01275    0.00039   -0.00351    0.00155
O1    4    0.255459    0.322794   -0.067000    11.00000    0.01967    0.00980 =
         0.01395   -0.00156   -0.00355    0.00327
O2    4    0.090783    0.365731   -0.190895    11.00000    0.02310    0.01232 =
         0.01376   -0.00092   -0.00390    0.00138
S1    5    0.240944    0.561066    0.028892    11.00000    0.01624    0.00973 =
         0.01187   -0.00028   -0.00264    0.00218
H1N   2    0.158331    0.873351    0.075301    11.00000    0.01196
H3NA  2   -0.003723    0.553729   -0.234989    11.00000    0.02425
H3NB  2   -0.039078    0.690012   -0.227792    11.00000    0.01807
HKLF 4
REM  NCS-2I
REM R1 =  0.0384 for    2728 Fo > 4sig(Fo)  and  0.0440 for all    2996 data
REM    194 parameters refined using      0 restraints
END
WGHT      0.0360      0.9009
REM Highest difference peak  0.321,  deepest hole -0.262,  1-sigma level  0.053
Q1    1   0.1411  0.4602 -0.0908  11.00000  0.05    0.32
Q2    1   0.1802  0.5376 -0.0345  11.00000  0.05    0.32
Q3    1   0.2214  0.6517  0.0301  11.00000  0.05    0.31
Q4    1   0.0751  0.6812 -0.0923  11.00000  0.05    0.29
Q5    1   0.3110  0.8556  0.1893  11.00000  0.05    0.28
;
