# Supplementary material for: Ethyl 3-amino-5-anilino-4-cyano­thio­phene-2-carboxyl­ate
Source: Acta Crystallogr Sect E Struct Rep Online. 2013 Jul 13;69(Pt 8):o1244–5. doi: 10.1107/S1600536813018734 (PMC3793747; doi:10.1107/S1600536813018734)
Supplement: Supplementary file 2 [file e-69-o1244-Isup2.hkl]

#
# h,k,l, Fc-squared, Fo-squared, sigma(Fo-squared), status flag
#
data_I
_shelx_title ' NCS-2I'
_shelx_refln_list_code          4
_shelx_F_calc_maximum      250.74
_exptl_crystal_F_000       600.00
_reflns_d_resolution_high  0.7701

loop_
 _space_group_symop_operation_xyz
 'x, y, z'
 '-x, y+1/2, -z+1/2'
 '-x, -y, -z'
 'x, -y-1/2, z-1/2'

_cell_length_a     8.6121
_cell_length_b    10.6579
_cell_length_c    14.3280
_cell_angle_alpha  90.000
_cell_angle_beta   92.580
_cell_angle_gamma  90.000

_shelx_F_squared_multiplier     1.000

loop_
 _refln_index_h
 _refln_index_k
 _refln_index_l
 _refln_F_squared_calc
 _refln_F_squared_meas
 _refln_F_squared_sigma
 _refln_observed_status
   2   0   0       1512.54       1392.82        17.17 o
   3   0   0        701.78        697.70        10.40 o
   4   0   0       2872.94       2658.91        18.83 o
   5   0   0        139.91        142.38        25.20 o
   6   0   0        368.66        330.84        11.39 o
   7   0   0         10.35         14.78         2.76 o
   8   0   0        166.63        162.23        27.98 o
   9   0   0          0.08         -3.29         7.43 o
  10   0   0        466.05        483.86        22.86 o
  11   0   0         49.73         21.28        12.23 o
   1   1   0       3816.58       3632.42        31.15 o
   2   1   0        123.59        136.58         3.45 o
   3   1   0        246.17        270.78         5.51 o
   4   1   0        640.37        624.06         5.97 o
   5   1   0         24.07         39.10         4.96 o
   6   1   0          7.05         15.99         9.86 o
   7   1   0        471.08        470.96        10.36 o
   8   1   0         74.36         80.37         9.37 o
   9   1   0        319.83        328.04        29.80 o
  10   1   0          1.26          4.48         3.36 o
  11   1   0          0.80         -1.19         6.26 o
   0   2   0       2665.31       2586.50        14.84 o
   1   2   0        361.09        386.17         2.31 o
   2   2   0        254.66        263.98         2.78 o
   3   2   0          8.27          9.11         0.93 o
   4   2   0          0.11          4.85         1.10 o
   5   2   0        473.04        470.18         8.06 o
   6   2   0          0.16          6.42         1.97 o
   7   2   0          9.87         15.49         3.80 o
   8   2   0        547.98        391.57        14.99 o
   9   2   0        249.96        263.08        39.78 o
  10   2   0        580.84        603.14        18.53 o
  11   2   0        258.65        258.06        18.01 o
   1   3   0         46.81         35.96         2.25 o
   2   3   0       1449.42       1495.47         7.10 o
   3   3   0       3198.71       3197.56        14.08 o
   4   3   0        146.12        145.51         3.70 o
   5   3   0       1203.60       1171.37        13.58 o
   6   3   0          4.56          1.28         2.71 o
   7   3   0       1041.26       1078.80        25.19 o
   8   3   0        251.54        264.87        19.06 o
   9   3   0        486.92        518.47        17.58 o
  10   3   0        268.01        258.08        24.45 o
   0   4   0       3679.85       3647.99        21.21 o
   1   4   0        569.29        505.49         7.10 o
   2   4   0       1252.22       1315.69         7.76 o
   3   4   0       1200.28       1313.39         7.12 o
   4   4   0          1.97          1.51         1.60 o
   5   4   0         29.34         32.47         5.22 o
   6   4   0          0.15          4.55         2.12 o
   7   4   0         27.84         39.22         5.45 o
   8   4   0         52.45         50.76         6.61 o
   9   4   0         43.01         47.11         9.07 o
  10   4   0          9.58          5.56         4.69 o
   1   5   0       5562.46       5822.37        38.85 o
   2   5   0        160.67        171.62         3.60 o
   3   5   0        585.87        577.21         4.64 o
   4   5   0         92.05         96.90         4.54 o
   5   5   0        316.94        279.23         5.60 o
   6   5   0         14.35         22.73         4.26 o
   7   5   0       1364.38       1338.56        30.90 o
   8   5   0        297.96        306.31        31.23 o
   9   5   0        155.45        145.94        17.61 o
  10   5   0          3.41          6.11         4.05 o
   0   6   0          4.60          9.56         1.82 o
   1   6   0         14.90         18.22         1.81 o
   2   6   0          0.29          0.41         1.44 o
   3   6   0          2.00          3.59         1.55 o
   4   6   0         33.00         52.73         4.45 o
   5   6   0        121.06        117.89        14.14 o
   6   6   0        121.05        104.50        15.12 o
   7   6   0        164.07        161.07         5.63 o
   8   6   0          0.06          8.28         2.77 o
   9   6   0         66.25         52.57        16.24 o
  10   6   0        272.56        288.86        39.94 o
   1   7   0        503.19        473.14         3.98 o
   2   7   0         11.77         15.12         1.47 o
   3   7   0         10.51         14.17         1.53 o
   4   7   0        496.23        481.30         5.24 o
   5   7   0        350.46        344.60         4.95 o
   6   7   0          0.21          5.54         1.81 o
   7   7   0         71.49         87.56        15.10 o
   8   7   0          3.88          1.07         2.18 o
   9   7   0         15.80          8.68         3.48 o
   0   8   0       2459.98       2413.12        47.19 o
   1   8   0       1257.34       1221.38        12.22 o
   2   8   0       3708.39       3843.94        14.83 o
   3   8   0         57.65         58.69         6.06 o
   4   8   0       2713.42       2734.17        25.07 o
   5   8   0         91.58         91.61         5.10 o
   6   8   0        464.71        487.67        14.02 o
   7   8   0         33.82         30.34         9.52 o
   8   8   0        116.71        127.27         9.07 o
   9   8   0         50.11         54.46        19.08 o
   1   9   0        667.44        647.79        15.96 o
   2   9   0        593.46        588.66        10.15 o
   3   9   0         76.38         96.33         7.80 o
   4   9   0         41.70         43.53         7.09 o
   5   9   0          3.03          8.43         7.38 o
   6   9   0          5.76          8.73         3.00 o
   7   9   0         36.45         29.47        10.42 o
   8   9   0        193.07        225.25        10.85 o
   0  10   0        266.42        243.43         7.37 o
   1  10   0        617.88        594.26        14.01 o
   2  10   0        116.52        108.14        11.56 o
   3  10   0         80.92         74.63         8.03 o
   4  10   0        351.80        374.41         6.24 o
   5  10   0         29.38         28.39         3.30 o
   6  10   0        444.82        445.78        14.69 o
   7  10   0        188.20        192.26        11.94 o
   1  11   0         44.21         51.02         7.12 o
   2  11   0         36.35         47.67         5.57 o
   3  11   0        223.81        197.82         9.09 o
   4  11   0         14.07         19.15         3.97 o
   5  11   0        302.61        296.37        12.65 o
   6  11   0         97.22         65.51        15.13 o
   0  12   0        807.79        829.33        17.95 o
   1  12   0        304.61        295.27        27.27 o
   2  12   0          7.28          6.60         1.64 o
   3  12   0         11.65          6.98         3.88 o
   4  12   0          4.78          9.96         2.15 o
   5  12   0         17.12         11.75         2.98 o
   1  13   0        516.88        516.70        20.98 o
   2  13   0         46.93         48.24        13.40 o
   3  13   0        975.92       1019.54        11.78 o
 -11   1   1          1.28          3.63         6.77 o
 -10   1   1        169.35        178.82        10.07 o
  -9   1   1         31.49         33.63         5.08 o
  -8   1   1        401.45        392.73        14.28 o
  -7   1   1         99.17        133.62        12.73 o
  -6   1   1        507.22        462.21        10.05 o
  -5   1   1         22.03         30.94         5.56 o
  -4   1   1        553.26        455.07         5.36 o
  -3   1   1       9176.88       9702.34       110.59 o
  -2   1   1       6425.90       6530.87        69.08 o
  -1   1   1        201.95        211.38         1.74 o
   1   1   1       4335.97       4231.10        33.82 o
   2   1   1       1081.91       1015.66         7.21 o
   3   1   1        345.52        361.35         4.85 o
   4   1   1        605.44        528.97         7.01 o
   5   1   1        177.34        162.34         5.27 o
   6   1   1       1735.27       1764.36        27.76 o
   7   1   1         36.16         37.60         6.19 o
   8   1   1         60.01         57.25         8.82 o
   9   1   1          0.31         -0.10         6.04 o
  10   1   1        796.45        780.26        22.71 o
  11   1   1        337.50        341.25        18.57 o
 -11   2   1         30.29         28.45         7.09 o
 -10   2   1         55.20         41.61        20.58 o
  -9   2   1        180.23        190.20         8.54 o
  -8   2   1        283.80        246.72        61.16 o
  -7   2   1        180.97        189.74        19.00 o
  -6   2   1        491.99        487.41        27.84 o
  -5   2   1        608.13        547.85         9.43 o
  -4   2   1        387.07        369.04         3.81 o
  -3   2   1        117.95        119.28         2.15 o
  -2   2   1         53.57         57.61         2.15 o
  -1   2   1          3.69          1.46         0.64 o
   0   2   1        465.68        403.33         2.03 o
   1   2   1       3077.97       3171.14        14.36 o
   2   2   1       1604.41       1464.31         8.13 o
   3   2   1        188.84        152.31         2.38 o
   4   2   1         97.36        102.77         4.36 o
   5   2   1         59.61         87.72        13.22 o
   6   2   1         41.86         31.38         5.66 o
   7   2   1        116.50        111.41        13.66 o
   8   2   1         41.59         51.47         7.06 o
   9   2   1         99.67        105.05        13.34 o
  10   2   1          6.93         16.04         3.60 o
  11   2   1        366.99        390.75        23.40 o
 -10   3   1        203.47        207.73         9.56 o
  -9   3   1          0.85         13.81         8.29 o
  -8   3   1         46.80         67.42         9.67 o
  -7   3   1         40.05         44.29         7.81 o
  -6   3   1         15.82         19.61         2.71 o
  -5   3   1       1053.89       1105.63        12.52 o
  -4   3   1          2.59          1.84         1.44 o
  -3   3   1         68.12         65.29         3.70 o
  -2   3   1          0.28          1.09         0.75 o
  -1   3   1        121.13        118.08         1.12 o
   0   3   1        414.76        360.86         1.91 o
   1   3   1        498.07        496.36         2.87 o
   2   3   1       4589.32       4598.10        19.06 o
   3   3   1         25.87         26.78         2.07 o
   4   3   1         10.52          6.22         1.37 o
   5   3   1         65.67         58.83         7.84 o
   6   3   1        111.85        112.23         6.96 o
   7   3   1        193.11        192.41        17.58 o
   8   3   1        969.70        988.64        19.56 o
   9   3   1        158.53        144.83        21.47 o
  10   3   1        281.22        274.84        11.51 o
 -10   4   1        334.18        308.01        24.06 o
  -9   4   1        777.99        811.84        16.20 o
  -8   4   1         64.07         75.16        10.14 o
  -7   4   1        464.78        469.09        12.40 o
  -6   4   1        405.25        391.88         8.87 o
  -5   4   1       2759.19       2765.56        41.85 o
  -4   4   1       1267.93       1319.73        11.70 o
  -3   4   1        453.31        450.29         3.34 o
  -2   4   1        309.03        290.10         2.99 o
  -1   4   1       1479.05       1477.16         4.59 o
   0   4   1         19.61         19.98         1.16 o
   1   4   1       6789.74       7056.32        40.68 o
   2   4   1         43.64         47.40         1.98 o
   3   4   1       4351.40       4543.06        36.94 o
   4   4   1        644.62        695.87         8.03 o
   5   4   1       1661.09       1604.19        20.22 o
   6   4   1        446.53        420.17        10.53 o
   7   4   1        898.34        884.82        44.33 o
   8   4   1          2.78          3.37         2.57 o
   9   4   1         56.29         69.34        11.43 o
  10   4   1        428.61        434.40        15.32 o
 -10   5   1          3.03          5.77         3.73 o
  -9   5   1        142.10        138.91        20.08 o
  -8   5   1          2.96          2.16         5.80 o
  -7   5   1         13.54         14.08         5.87 o
  -6   5   1        222.89        231.34         7.14 o
  -5   5   1        380.07        385.72         8.12 o
  -4   5   1        188.79        192.01         3.94 o
  -3   5   1        662.44        678.68         5.59 o
  -2   5   1          0.14          3.04         0.83 o
  -1   5   1          3.31          7.82         1.19 o
   0   5   1        115.34         96.12         1.65 o
   1   5   1        716.38        716.80         6.16 o
   2   5   1        791.29        917.56         6.05 o
   3   5   1        916.76       1042.74         9.55 o
   4   5   1        653.57        670.62         7.00 o
   5   5   1         27.35         40.97         3.49 o
   6   5   1        261.41        247.21        12.77 o
   7   5   1          0.01          8.09         3.42 o
   8   5   1         10.35         14.07         3.00 o
   9   5   1         63.61         50.27        12.10 o
  10   5   1         81.16         85.85        12.17 o
 -10   6   1        114.89         84.48        17.95 o
  -9   6   1        226.82        206.40         7.30 o
  -8   6   1          8.33          7.42         2.38 o
  -7   6   1          1.41          7.67         2.49 o
  -6   6   1         37.88         51.03         6.29 o
  -5   6   1         15.21         20.26         3.10 o
  -4   6   1         99.74         87.39         4.27 o
  -3   6   1       1291.81       1341.74         8.15 o
  -2   6   1        376.00        354.97         2.35 o
  -1   6   1        820.98        859.87         5.90 o
   0   6   1         41.63         36.45         1.64 o
   1   6   1        963.22        919.93         6.53 o
   2   6   1       2047.15       2125.18        19.48 o
   3   6   1        336.47        379.88         3.38 o
   4   6   1          6.42          7.91         1.88 o
   5   6   1       1522.64       1484.95        19.08 o
   6   6   1          0.07          2.32         2.22 o
   7   6   1         16.17         13.20         2.52 o
   8   6   1         60.62         54.27        11.04 o
   9   6   1        573.53        575.22        20.89 o
  10   6   1         10.96         10.31         2.48 o
  -9   7   1          1.77         13.36         5.07 o
  -8   7   1        152.68        146.39         6.66 o
  -7   7   1        575.61        587.39        25.34 o
  -6   7   1        173.69        161.04         5.46 o
  -5   7   1        149.52        128.07         8.65 o
  -4   7   1        524.46        506.94         9.32 o
  -3   7   1         90.99         81.36         4.50 o
  -2   7   1         21.39         22.61         2.45 o
  -1   7   1          0.42          2.08         0.55 o
   0   7   1        640.31        634.30         7.84 o
   1   7   1         70.31         69.72         2.49 o
   2   7   1        963.93        870.22        13.25 o
   3   7   1         52.03         55.47         3.22 o
   4   7   1        102.90         76.07         3.83 o
   5   7   1        148.19        131.13         2.97 o
   6   7   1         42.61         54.70         5.61 o
   7   7   1        110.40        107.99         5.43 o
   8   7   1        367.15        366.28        11.76 o
   9   7   1        195.25        194.85        12.56 o
  -9   8   1         14.32         17.12         6.31 o
  -8   8   1         18.06          9.29         8.04 o
  -7   8   1         52.55         42.98        10.54 o
  -6   8   1         46.76         48.03         6.66 o
  -5   8   1         70.95         64.19         8.89 o
  -4   8   1        410.25        435.14         5.70 o
  -3   8   1        364.35        371.24         6.79 o
  -2   8   1         51.83         47.63         3.99 o
  -1   8   1          4.73          4.27         0.85 o
   0   8   1        637.99        621.71        16.61 o
   1   8   1          5.82          8.61         0.84 o
   2   8   1         45.45         37.22         3.38 o
   3   8   1        233.53        197.99         6.91 o
   4   8   1          0.37          1.41         2.47 o
   5   8   1        252.83        208.68         6.65 o
   6   8   1         27.99         22.32         3.33 o
   7   8   1          0.91          8.11         4.52 o
   9   8   1        115.26        124.64         9.39 o
  -8   9   1        293.18        282.28        12.37 o
  -7   9   1        140.12        162.85         8.74 o
  -6   9   1        829.42        859.25        24.95 o
  -5   9   1          4.13          1.81         1.65 o
  -4   9   1        719.32        778.62        21.24 o
  -3   9   1          1.20          2.82         2.32 o
  -2   9   1       1279.77       1281.32        13.45 o
  -1   9   1        299.03        291.21         4.79 o
   0   9   1         86.05         77.95         8.98 o
   1   9   1       1369.37       1376.73        10.02 o
   2   9   1       2611.74       2680.51        25.27 o
   3   9   1          0.50          3.11         1.51 o
   4   9   1        554.32        613.70        14.97 o
   5   9   1         40.43         32.97         5.58 o
   6   9   1        492.38        491.98         9.91 o
   7   9   1         31.03         23.46         4.79 o
   8   9   1        774.78        746.85        16.95 o
  -7  10   1         83.21         63.91        28.86 o
  -6  10   1         13.69         10.92         6.44 o
  -5  10   1        171.71        182.81         5.19 o
  -4  10   1        173.46        172.66        11.00 o
  -3  10   1        679.33        706.99         9.20 o
  -2  10   1          0.97         11.61         3.35 o
  -1  10   1        323.60        315.64         7.82 o
   0  10   1         39.07         39.78         5.61 o
   1  10   1         60.08         49.85         5.27 o
   2  10   1         87.35         86.14         8.07 o
   3  10   1         46.57         49.75         5.38 o
   4  10   1         14.43         16.57         2.56 o
   5  10   1        397.01        417.93        28.80 o
   6  10   1          2.29         10.52         2.65 o
  -6  11   1        201.88        185.52         7.54 o
  -5  11   1         28.07         27.12         4.12 o
  -4  11   1        230.01        232.55        13.69 o
  -3  11   1        226.36        248.22        22.45 o
  -2  11   1        421.47        454.27        26.67 o
  -1  11   1        122.48        130.23        16.17 o
   0  11   1         69.01         62.54         9.63 o
   1  11   1         11.02          9.08         2.65 o
   2  11   1          9.48         13.82         4.16 o
   3  11   1          3.44          8.49         3.90 o
   4  11   1        267.61        286.72         8.95 o
   5  11   1          1.88          1.67         2.67 o
   6  11   1        195.54        196.53         8.00 o
  -5  12   1        367.20        410.56         8.16 o
  -4  12   1        338.52        372.87        11.98 o
  -3  12   1        376.18        380.30        12.21 o
  -2  12   1         14.06         16.31         3.48 o
  -1  12   1        346.37        360.06        11.32 o
   0  12   1        157.91        150.74         6.51 o
   1  12   1       1305.24       1363.41        37.16 o
   2  12   1        101.52        109.56        13.14 o
   3  12   1        450.42        486.02        22.77 o
   4  12   1         28.39         24.92         6.25 o
   5  12   1        347.16        367.41        28.64 o
  -3  13   1         43.26         32.75         8.70 o
  -2  13   1          0.11          1.16         2.70 o
  -1  13   1         52.41         52.27         9.48 o
   0  13   1        123.59        124.48         7.45 o
   1  13   1          0.14          6.78         2.13 o
   2  13   1        713.51        804.33        14.30 o
   3  13   1         34.98         36.90         7.27 o
 -11   0   2        150.37         81.48        29.34 o
 -10   0   2         15.34         25.76         7.44 o
  -9   0   2        124.25        108.73        27.93 o
  -8   0   2        657.25        597.96        21.74 o
  -7   0   2         16.69         32.98         6.02 o
  -6   0   2         11.49         24.05         5.85 o
  -5   0   2        224.76        209.16         8.59 o
  -4   0   2       1567.23       1621.76        19.62 o
  -3   0   2      14163.84      14192.28       105.65 o
  -2   0   2      16360.53      15549.88       113.74 o
  -1   0   2        461.22        456.27         8.85 o
   1   0   2       8799.92       8879.77        46.25 o
   2   0   2       4709.60       4419.76        31.85 o
   3   0   2        312.30        353.95         4.24 o
   4   0   2        916.13        912.77        11.41 o
   5   0   2       1437.37       1531.67        25.01 o
   6   0   2       2201.95       2168.73        59.89 o
   7   0   2       1026.81        977.51        22.20 o
   8   0   2       1096.20       1075.84        30.43 o
   9   0   2         53.47         73.93        14.70 o
  10   0   2       1717.71       1819.47        28.34 o
  11   0   2        306.88        300.44        13.26 o
 -11   1   2         64.35         47.27        15.18 o
 -10   1   2          2.00         28.54         7.25 o
  -9   1   2         26.38         33.28         6.35 o
  -8   1   2        101.76        112.22        15.25 o
  -7   1   2          9.98         22.55         6.61 o
  -6   1   2        570.97        548.79        19.25 o
  -5   1   2        294.93        309.70         7.13 o
  -4   1   2         55.12         70.60         6.05 o
  -3   1   2        580.43        583.21        11.03 o
  -2   1   2      62871.34      62926.67       667.01 o
  -1   1   2         45.58         43.46         6.35 o
   0   1   2       1597.85       1507.98         6.22 o
   1   1   2        667.26        645.48         4.67 o
   2   1   2        966.76        868.76         7.84 o
   3   1   2         75.13         65.28         4.85 o
   4   1   2          4.09          7.39         1.25 o
   5   1   2         26.29         35.38         4.79 o
   6   1   2        226.44        282.68         8.24 o
   7   1   2          0.73          5.90         2.28 o
   8   1   2          0.23          3.37         6.15 o
   9   1   2         59.98         62.94        11.26 o
  10   1   2         11.09         15.80         4.41 o
  11   1   2          3.59          7.03         6.21 o
 -11   2   2        381.52        391.29        11.25 o
 -10   2   2         11.90         15.44         3.32 o
  -9   2   2        376.13        396.85        14.63 o
  -8   2   2         55.93         67.03        11.92 o
  -7   2   2        180.59        178.22         9.32 o
  -6   2   2         19.39         20.11         4.55 o
  -5   2   2       1384.26       1389.36        51.25 o
  -4   2   2       1712.40       1715.82        14.97 o
  -3   2   2        298.11        340.57         3.04 o
  -2   2   2       1622.98       1538.56         8.90 o
  -1   2   2         47.05         44.84         2.70 o
   0   2   2        299.32        313.91         1.70 o
   1   2   2        767.83        779.42         4.26 o
   2   2   2         41.58         52.36         4.34 o
   3   2   2         56.39         49.71         3.82 o
   4   2   2         84.22        108.23         5.31 o
   5   2   2       1868.48       1994.35        50.87 o
   6   2   2        453.47        456.20        11.69 o
   7   2   2        315.79        315.58        10.27 o
   8   2   2        465.27        486.47        12.11 o
   9   2   2         50.23         53.22        12.79 o
  10   2   2         37.27         30.85         7.49 o
 -10   3   2        365.19        397.58        23.03 o
  -9   3   2        110.69         96.60        16.26 o
  -8   3   2         93.36         93.48        12.19 o
  -7   3   2        106.90        119.17        15.31 o
  -6   3   2         32.51         38.94         5.66 o
  -5   3   2       2290.57       2279.52        31.24 o
  -4   3   2       1200.89       1280.40        11.69 o
  -3   3   2        456.27        437.53         5.23 o
  -2   3   2       1180.64       1105.84         5.61 o
  -1   3   2       2359.29       2349.89         9.23 o
   0   3   2        145.82        167.40         1.79 o
   1   3   2         53.73         73.49         2.32 o
   2   3   2          0.01          0.89         1.43 o
   3   3   2       5125.14       5312.92        19.66 o
   4   3   2        443.76        477.24         5.87 o
   5   3   2        793.25        794.47        10.71 o
   6   3   2        132.84        119.96         9.40 o
   7   3   2       1677.65       1673.50        23.23 o
   8   3   2        101.07        132.35        22.77 o
   9   3   2        362.70        388.46        11.36 o
  10   3   2         46.15         53.76         7.36 o
 -10   4   2         21.55         35.63        12.19 o
  -9   4   2          0.15          2.44         2.97 o
  -8   4   2         24.01         26.98        11.67 o
  -7   4   2          9.38         18.65         3.64 o
  -6   4   2         11.51         17.20         4.11 o
  -5   4   2         24.67         36.07         8.99 o
  -4   4   2          0.84          2.14         1.74 o
  -3   4   2          0.89          2.31         0.66 o
  -2   4   2       1029.03       1061.99         4.67 o
  -1   4   2       3876.90       4160.39        12.28 o
   0   4   2       1298.18       1396.11         4.42 o
   1   4   2        335.33        389.74         3.24 o
   2   4   2          1.53          1.76         0.88 o
   3   4   2        528.92        546.92         4.98 o
   4   4   2        145.83        177.16         3.48 o
   5   4   2        136.83        136.26         3.92 o
   6   4   2         71.06         75.80        10.68 o
   7   4   2          7.69          8.25         8.17 o
   8   4   2         57.48         59.36        10.41 o
   9   4   2         68.73         63.32        10.34 o
  10   4   2         31.19         29.48         8.31 o
 -10   5   2          0.96          5.44         5.16 o
  -9   5   2         83.19         71.44        14.97 o
  -8   5   2        149.08        157.31        10.45 o
  -7   5   2        424.16        401.75        10.48 o
  -6   5   2          2.27         -0.61         4.35 o
  -5   5   2          7.70          4.90         1.15 o
  -4   5   2        850.85        847.68         7.80 o
  -3   5   2       2729.33       2722.11        14.42 o
  -2   5   2         10.30         14.99         1.09 o
  -1   5   2       3346.88       3522.19        15.95 o
   0   5   2        222.64        231.55         1.80 o
   1   5   2       1182.42       1247.41         6.39 o
   2   5   2          7.52          3.09         0.66 o
   3   5   2       1452.72       1357.08         9.02 o
   4   5   2         10.10         18.94         1.68 o
   5   5   2        748.06        717.55         8.65 o
   6   5   2         67.24         64.85        15.26 o
   7   5   2        703.40        702.46        15.01 o
   8   5   2          3.91          6.58         2.76 o
   9   5   2        339.30        316.45        11.64 o
  10   5   2          9.64         12.15         6.47 o
 -10   6   2         28.99         21.87         5.70 o
  -9   6   2        352.87        339.19        12.30 o
  -8   6   2         27.23         24.85         5.17 o
  -7   6   2        429.86        422.57        22.45 o
  -6   6   2        148.65        179.84         9.09 o
  -5   6   2         55.00         49.56         5.36 o
  -4   6   2        212.92        206.48         3.74 o
  -3   6   2        209.03        237.05         2.84 o
  -2   6   2        309.35        289.25         2.59 o
  -1   6   2        732.11        773.35         4.67 o
   0   6   2         74.14         45.76         2.19 o
   1   6   2        122.13        119.24         3.04 o
   2   6   2         75.49         67.70         2.10 o
   3   6   2         52.88         52.91         3.39 o
   4   6   2          3.42          4.03         1.09 o
   5   6   2        593.43        618.08         9.03 o
   6   6   2        333.20        365.60         7.44 o
   7   6   2          3.90         12.35         2.85 o
   8   6   2          3.12          9.23         3.32 o
   9   6   2        425.89        381.96        16.18 o
  -9   7   2         59.76         36.41        16.08 o
  -8   7   2         16.27         20.07         7.06 o
  -7   7   2         11.56         14.48         3.73 o
  -6   7   2       1201.70       1272.86        50.11 o
  -5   7   2         15.50         12.68         3.89 o
  -4   7   2       1880.08       1937.46        33.05 o
  -3   7   2        433.89        432.59         6.27 o
  -2   7   2        774.29        785.77        10.83 o
  -1   7   2          1.60          1.23         1.00 o
   0   7   2        123.91        146.52         1.86 o
   1   7   2         33.00         44.22         3.55 o
   2   7   2        785.61        773.62        10.57 o
   3   7   2          6.81         10.62         1.07 o
   4   7   2         38.87         39.75         3.52 o
   5   7   2        268.76        242.07         6.01 o
   6   7   2        199.00        187.83         7.05 o
   7   7   2        135.22        141.67         5.53 o
   8   7   2        131.77        141.83         7.25 o
   9   7   2        114.10        107.74        32.05 o
  -9   8   2          0.06          8.72         4.09 o
  -8   8   2        239.30        230.90        14.03 o
  -7   8   2          8.54         11.81         7.82 o
  -6   8   2         78.49         81.99         5.46 o
  -5   8   2         89.09         80.13         3.57 o
  -4   8   2       2850.00       2902.63        26.75 o
  -3   8   2         27.81         28.55         1.42 o
  -2   8   2          6.64         10.14         1.14 o
  -1   8   2       2498.76       2458.39        25.49 o
   0   8   2        475.54        494.39        10.43 o
   1   8   2         63.59         72.80         3.40 o
   2   8   2       2836.53       2808.31        12.87 o
   3   8   2        464.17        433.80         8.91 o
   4   8   2        736.32        798.00        13.40 o
   5   8   2        151.66        155.08         8.08 o
   6   8   2       1431.02       1503.52        37.19 o
   7   8   2        123.81        128.56        21.65 o
  -8   9   2         11.34         13.61         6.15 o
  -7   9   2        129.16        143.42         9.21 o
  -6   9   2         26.38         18.60         6.40 o
  -5   9   2         51.56         51.18         7.10 o
  -4   9   2        773.68        728.19        12.01 o
  -3   9   2        791.44        781.56        14.24 o
  -2   9   2       1152.85       1135.45        12.09 o
  -1   9   2       1292.33       1248.01        22.18 o
   0   9   2       1110.94       1066.69        35.78 o
   1   9   2         78.14         64.98         3.94 o
   2   9   2        335.18        305.26         4.00 o
   3   9   2        123.12        127.68         5.12 o
   4   9   2          3.44          7.28         3.22 o
   5   9   2          1.09          9.08        12.56 o
   6   9   2        484.48        462.17         9.57 o
   7   9   2          1.14         10.94         4.97 o
   8   9   2          2.38          3.01         3.61 o
  -7  10   2         35.62         18.16         6.80 o
  -6  10   2        206.30        165.52         8.03 o
  -5  10   2        157.47        161.83         4.76 o
  -4  10   2         68.24         76.45         7.69 o
  -3  10   2        197.98        183.49         8.37 o
  -2  10   2         64.66         76.43         6.46 o
  -1  10   2         14.39         17.16         4.11 o
   0  10   2        927.29       1018.24        18.07 o
   1  10   2        204.10        223.10         6.04 o
   2  10   2         27.28         35.01         5.98 o
   3  10   2        255.17        234.67         5.31 o
   4  10   2        815.05        792.68         9.80 o
   5  10   2         69.06         58.51        12.88 o
   6  10   2         59.77         52.15        11.80 o
   7  10   2         38.94         35.40        16.69 o
  -5  11   2        281.66        288.76        22.66 o
  -4  11   2         28.32         23.77        10.07 o
  -3  11   2        202.30        227.82         8.57 o
  -2  11   2        401.96        403.58        16.96 o
  -1  11   2        350.06        334.40        10.24 o
   0  11   2          2.23         -0.05         2.00 o
   1  11   2        240.98        239.92         8.84 o
   2  11   2         43.83         32.71         4.30 o
   3  11   2        449.76        451.63        12.92 o
   4  11   2         48.40         47.16         7.81 o
   5  11   2        273.92        295.03        21.13 o
   6  11   2         55.63         37.17        12.24 o
  -5  12   2        137.83        153.83         6.97 o
  -4  12   2        272.65        259.98        33.54 o
  -3  12   2        300.35        308.27        10.56 o
  -2  12   2          7.35          5.53         1.43 o
  -1  12   2         23.72         22.73         4.02 o
   0  12   2         24.97         26.16         4.23 o
   1  12   2        161.76        161.90        16.39 o
   2  12   2         93.50         87.87        18.82 o
   3  12   2         26.19         26.69        10.62 o
   4  12   2          4.54          6.08         2.41 o
   5  12   2         30.54         21.15         5.09 o
  -3  13   2         46.45         30.41        14.39 o
  -2  13   2        318.45        298.04        15.25 o
  -1  13   2        810.81        816.77        16.08 o
   0  13   2          7.54          6.02         1.53 o
   1  13   2        455.62        424.19        29.24 o
   2  13   2         10.61         14.40         4.13 o
   3  13   2        636.98        602.82        13.18 o
 -11   1   3        170.52        185.22        26.95 o
 -10   1   3         42.42         56.15        12.03 o
  -9   1   3         81.63         85.11        15.84 o
  -8   1   3          5.90         13.46         4.17 o
  -7   1   3        634.77        620.99        12.19 o
  -6   1   3        288.20        250.06         6.43 o
  -5   1   3        518.96        547.45        14.02 o
  -4   1   3        586.48        562.77         6.38 o
  -3   1   3         98.50         87.99         7.59 o
  -2   1   3      16598.81      16566.05       213.10 o
  -1   1   3        220.21        230.50         2.68 o
   0   1   3          4.41          6.80         0.70 o
   1   1   3         69.38         51.87         4.36 o
   2   1   3        565.80        510.53         3.40 o
   3   1   3        291.99        305.77         5.60 o
   4   1   3       1411.15       1379.11        10.11 o
   5   1   3          0.35          8.40         2.78 o
   6   1   3        337.47        315.23         9.52 o
   7   1   3        229.05        220.71        24.80 o
   8   1   3       1455.56       1523.45        40.51 o
   9   1   3          1.00          9.66         3.24 o
  10   1   3        245.85        255.65        12.82 o
 -10   2   3        258.65        253.73        13.63 o
  -9   2   3          0.14         -4.43         4.43 o
  -8   2   3        414.86        428.08        11.12 o
  -7   2   3       1303.37       1289.03        19.04 o
  -6   2   3         65.39         72.64        12.20 o
  -5   2   3       1152.47       1326.10        17.08 o
  -4   2   3       1526.01       1450.50        15.83 o
  -3   2   3        361.74        328.51         4.65 o
  -2   2   3          0.86          3.51         0.85 o
  -1   2   3       2125.90       2232.57         9.93 o
   0   2   3        811.42        770.59         4.44 o
   1   2   3       7839.22       7713.38        67.30 o
   2   2   3        366.94        352.83         3.49 o
   3   2   3        524.95        543.98         4.32 o
   4   2   3       2537.73       2593.22        15.25 o
   5   2   3        424.43        424.17         8.09 o
   6   2   3        545.62        563.02        11.69 o
   7   2   3          2.57          2.66         3.18 o
   8   2   3        332.48        345.59        24.20 o
   9   2   3        354.96        341.46        19.97 o
  10   2   3        128.39        155.60        31.32 o
 -10   3   3         29.04         27.60         6.74 o
  -9   3   3          3.78         14.18         3.91 o
  -8   3   3         17.65         21.90         5.71 o
  -7   3   3        580.60        595.50        26.53 o
  -6   3   3         43.62         55.79         5.82 o
  -5   3   3        111.74        128.62        13.07 o
  -4   3   3          9.46          8.89         1.45 o
  -3   3   3        585.74        612.20         6.09 o
  -2   3   3        323.83        323.74         5.55 o
  -1   3   3       2996.40       2962.03        11.63 o
   0   3   3       1496.91       1479.64         6.12 o
   1   3   3        106.23         95.78         2.63 o
   2   3   3       1699.23       1979.37        15.11 o
   3   3   3       1067.90       1040.31        13.60 o
   4   3   3        147.98        124.50         3.70 o
   5   3   3        593.66        637.05         9.77 o
   6   3   3         60.25         79.66        12.37 o
   7   3   3        124.25        125.08        16.43 o
   8   3   3        428.27        440.36        10.67 o
   9   3   3        528.63        547.08        14.11 o
  10   3   3         46.42         32.15        10.37 o
 -10   4   3         78.98         58.92        17.78 o
  -9   4   3        378.37        356.40        16.96 o
  -8   4   3        211.82        199.03        14.89 o
  -7   4   3         20.06         18.30         4.21 o
  -6   4   3        179.59        190.74        19.32 o
  -5   4   3         56.56         79.36         9.43 o
  -4   4   3        119.08         95.38         4.54 o
  -3   4   3       2419.70       2440.84        13.86 o
  -2   4   3         23.45         19.06         1.33 o
  -1   4   3       1482.77       1518.60         9.23 o
   0   4   3       5789.89       6145.23        36.25 o
   1   4   3        701.60        634.34         3.44 o
   2   4   3        262.56        259.63         5.26 o
   3   4   3       1726.74       1629.71         9.50 o
   4   4   3        132.02        100.19         4.51 o
   5   4   3        724.48        681.33        10.64 o
   6   4   3         14.73          4.37         3.28 o
   7   4   3        618.27        586.81        14.63 o
   8   4   3        824.61        871.33        14.76 o
   9   4   3       1449.86       1483.58        61.66 o
  10   4   3         27.05         23.09         8.70 o
 -10   5   3          4.83          4.00         3.35 o
  -9   5   3        153.63        167.79        17.79 o
  -8   5   3         27.05         29.71         7.90 o
  -7   5   3        542.86        557.75        17.26 o
  -6   5   3         58.44         61.71         8.45 o
  -5   5   3         23.04         27.27         5.52 o
  -4   5   3         59.34         51.50         5.10 o
  -3   5   3         56.29         47.19         3.32 o
  -2   5   3        212.48        215.45         2.02 o
  -1   5   3        110.17        104.30         1.55 o
   0   5   3       2422.57       2693.71         9.39 o
   1   5   3       4056.97       4500.90        19.17 o
   2   5   3        242.49        280.77         5.64 o
   3   5   3         20.11         29.75         2.82 o
   4   5   3        457.34        470.37         6.27 o
   5   5   3         71.12         84.43         7.51 o
   6   5   3          0.16          4.86         1.93 o
   7   5   3        113.19        114.41        13.15 o
   8   5   3        591.37        606.52        46.93 o
   9   5   3        312.20        321.11        12.65 o
  10   5   3        222.88        191.66         7.56 o
  -9   6   3         23.01         24.73         8.07 o
  -8   6   3          1.51          5.34         2.85 o
  -7   6   3          3.51          6.45         2.59 o
  -6   6   3        609.73        602.50        15.86 o
  -5   6   3        267.34        251.96        17.92 o
  -4   6   3        462.39        459.04         7.16 o
  -3   6   3       1262.83       1222.80         8.85 o
  -2   6   3          7.70         12.38         0.82 o
  -1   6   3        178.63        178.31         1.81 o
   0   6   3         18.86         52.17         2.25 o
   1   6   3        557.62        582.67         4.13 o
   2   6   3         34.06         45.45         2.37 o
   3   6   3        627.88        617.42        11.39 o
   4   6   3         36.68         38.55         3.56 o
   5   6   3         86.02         86.91         8.34 o
   6   6   3        269.61        229.43         8.22 o
   7   6   3        827.10        831.91        14.42 o
   8   6   3        167.85        167.14        18.68 o
   9   6   3         26.59         19.38         5.56 o
  -9   7   3         80.68         52.61        28.57 o
  -8   7   3        166.07        139.66        17.16 o
  -7   7   3        455.33        474.42         9.65 o
  -6   7   3        810.80        836.45        34.68 o
  -5   7   3         92.37         95.81         9.02 o
  -4   7   3          3.98          4.48         1.02 o
  -3   7   3        162.53        150.56         4.66 o
  -2   7   3       1103.89       1099.62         8.79 o
  -1   7   3       1054.56        992.20         7.92 o
   0   7   3       4094.49       4245.01        38.67 o
   1   7   3         57.49         64.06         2.89 o
   2   7   3        293.15        275.99         3.44 o
   3   7   3        964.06        912.61         9.42 o
   4   7   3        419.57        405.98         7.06 o
   5   7   3         26.29         31.24         4.46 o
   6   7   3         99.31        108.45         8.54 o
   7   7   3          1.49          1.38         2.50 o
   8   7   3        144.84        130.29         9.95 o
   9   7   3        215.38        199.32        11.11 o
  -9   8   3         15.18          7.54         6.80 o
  -8   8   3        147.19        142.39         9.36 o
  -7   8   3          0.52         11.06         5.44 o
  -6   8   3         72.22         73.97         5.66 o
  -5   8   3         92.95         86.73         6.45 o
  -4   8   3        566.28        591.22         8.67 o
  -3   8   3        210.79        200.45         5.38 o
  -2   8   3         34.74         35.63         2.81 o
  -1   8   3        523.31        511.67         5.49 o
   0   8   3         21.56         17.45         2.42 o
   1   8   3          5.39          5.66         1.61 o
   2   8   3          2.15          1.53         1.47 o
   3   8   3        417.67        376.82        11.13 o
   4   8   3        503.44        493.73        14.17 o
   5   8   3        169.57        145.09         5.63 o
   6   8   3        222.83        205.47        14.59 o
   7   8   3        183.58        169.47        10.14 o
   8   8   3         43.34         27.07        12.18 o
  -8   9   3        206.14        194.78        10.47 o
  -7   9   3        125.68        111.95        21.51 o
  -6   9   3        132.91        150.19         8.40 o
  -5   9   3        301.37        314.08         9.79 o
  -4   9   3        272.01        278.41         7.46 o
  -3   9   3         52.35         59.97         6.57 o
  -2   9   3          5.46          6.01         1.29 o
  -1   9   3        409.50        413.43         8.03 o
   0   9   3        913.02        907.79         9.90 o
   1   9   3          2.91          2.01         0.65 o
   2   9   3        799.74        796.85        13.86 o
   3   9   3         21.16         34.45         5.22 o
   4   9   3        643.72        656.17        11.22 o
   5   9   3          2.47         11.47         3.74 o
   6   9   3        381.63        380.92        18.00 o
   7   9   3         15.80         18.13         3.39 o
   8   9   3        473.58        495.93        14.70 o
  -7  10   3          6.03         10.19         4.26 o
  -6  10   3        649.03        657.26        27.42 o
  -5  10   3        200.16        209.65         7.22 o
  -4  10   3          6.67          8.50         1.76 o
  -3  10   3        252.78        257.20         6.41 o
  -2  10   3         20.45         17.99         5.08 o
  -1  10   3         27.81         40.79         4.27 o
   0  10   3        946.52        919.85        16.64 o
   1  10   3         20.95         21.70         6.12 o
   2  10   3        103.94        122.67         6.53 o
   3  10   3        536.47        520.95         7.43 o
   4  10   3         10.70          9.90         3.39 o
   5  10   3          0.07          4.47         2.69 o
   6  10   3        178.28        170.58         5.71 o
   7  10   3        326.09        309.96        15.02 o
  -6  11   3          5.34         11.36         6.26 o
  -5  11   3          0.89          2.07         2.33 o
  -4  11   3          7.64          7.92         1.49 o
  -3  11   3       1029.72       1071.39        15.26 o
  -2  11   3         11.17         17.80         2.91 o
  -1  11   3        156.59        148.25         8.95 o
   0  11   3          8.38         10.23         1.92 o
   1  11   3        314.53        287.83        25.56 o
   2  11   3         44.01         48.09        14.88 o
   3  11   3          2.84          5.50         3.78 o
   4  11   3        506.93        495.51        27.59 o
   5  11   3         52.00         45.10        10.65 o
   6  11   3          3.21          7.91         4.82 o
  -5  12   3        103.98         63.56        26.92 o
  -3  12   3        309.94        356.91        19.57 o
  -2  12   3        305.37        292.62         9.42 o
  -1  12   3        319.77        292.95        12.36 o
   0  12   3        502.10        564.69        15.65 o
   1  12   3        358.53        372.10        13.77 o
   2  12   3         25.90         29.78         8.39 o
   3  12   3        154.13        161.86         5.55 o
   4  12   3        202.17        211.63         9.82 o
   5  12   3        909.44        944.06        21.99 o
  -3  13   3         25.63         12.12         6.22 o
  -1  13   3        336.85        351.71        16.44 o
   0  13   3        132.77        122.70         8.41 o
   1  13   3         42.63         48.79         7.80 o
   2  13   3          6.07         10.56         4.23 o
   3  13   3          2.37          9.40         6.13 o
 -11   0   4         56.22         34.39        18.81 o
 -10   0   4          0.45          5.41         6.49 o
  -9   0   4         82.07         88.93        18.23 o
  -8   0   4         48.94         43.37        10.38 o
  -7   0   4        461.59        472.77        14.04 o
  -6   0   4         78.45         86.35        16.44 o
  -5   0   4       1358.05       1300.37        20.38 o
  -4   0   4       4960.17       5348.12        67.87 o
  -3   0   4       1331.31       1328.11        16.59 o
  -2   0   4        274.41        328.23         5.54 o
   0   0   4         32.89         31.88         2.78 o
   1   0   4        963.37        910.26         9.52 o
   2   0   4       3419.51       3408.06        21.11 o
   3   0   4          6.55          8.44         3.31 o
   4   0   4       3736.69       4063.66        31.37 o
   5   0   4        305.56        277.51         9.90 o
   6   0   4        448.70        413.03        14.04 o
   7   0   4          2.48         -5.94         5.94 o
   8   0   4       1177.82       1200.53        30.11 o
   9   0   4        914.57       1030.06        30.34 o
  10   0   4        206.18        203.13        11.56 o
 -10   1   4        222.07        232.28        15.51 o
  -9   1   4         47.18         49.47        11.85 o
  -8   1   4         39.34         45.92        12.26 o
  -7   1   4        150.41        173.14        18.39 o
  -6   1   4          7.95         14.36         3.62 o
  -5   1   4       2587.45       2672.08        65.10 o
  -4   1   4       1696.89       1651.80        12.68 o
  -3   1   4        146.15        160.02         5.07 o
  -2   1   4        717.08        704.98         6.68 o
  -1   1   4       7060.02       7298.29        51.73 o
   0   1   4       1724.97       1569.33         6.92 o
   1   1   4        104.73        130.98         1.42 o
   2   1   4        837.12        901.41         5.13 o
   3   1   4       4465.35       4729.03        28.36 o
   4   1   4        633.49        609.08        13.25 o
   5   1   4       1604.94       1595.14        16.64 o
   6   1   4        271.55        244.97         7.52 o
   7   1   4          0.62          2.58         3.31 o
   8   1   4        551.74        559.75        34.00 o
   9   1   4          5.96          4.60         3.58 o
  10   1   4         63.51         35.35        13.25 o
 -10   2   4          1.20          6.88         4.44 o
  -9   2   4        196.77        204.91         8.44 o
  -8   2   4        139.80        134.20        21.23 o
  -7   2   4        782.39        788.64        13.77 o
  -6   2   4        864.65        863.48        15.41 o
  -5   2   4       2203.02       2171.78        30.55 o
  -4   2   4       5163.38       5269.82        38.68 o
  -3   2   4       1465.41       1370.43        35.14 o
  -2   2   4       1165.55       1157.94         8.48 o
  -1   2   4         31.39         43.40         2.79 o
   0   2   4        563.82        487.37         3.62 o
   1   2   4       2574.21       2577.97        10.12 o
   2   2   4        785.32        746.86         9.45 o
   3   2   4        881.02        901.51         5.87 o
   4   2   4          3.68         16.15         2.20 o
   5   2   4       2102.34       2024.25        32.65 o
   6   2   4        566.40        554.95        11.63 o
   7   2   4        108.94        111.00        15.44 o
   8   2   4        266.23        296.22        13.56 o
   9   2   4         21.18         19.17         8.12 o
  10   2   4         71.26         72.19        15.29 o
 -10   3   4        226.52        246.68        10.74 o
  -9   3   4         48.63         31.78         9.30 o
  -8   3   4        134.23        129.61        21.39 o
  -7   3   4         96.59        114.14        15.85 o
  -6   3   4        474.56        486.14        13.00 o
  -5   3   4        308.87        315.69         7.66 o
  -4   3   4       1897.57       1937.31        14.90 o
  -3   3   4       1112.72       1128.36         7.46 o
  -2   3   4        153.15        135.67         2.86 o
  -1   3   4       1020.46        992.24         4.61 o
   0   3   4        105.05        108.80         2.24 o
   1   3   4        379.97        374.24         6.38 o
   2   3   4         33.82         35.84         2.59 o
   3   3   4        227.37        190.46         3.27 o
   4   3   4         15.51          8.68         2.49 o
   5   3   4        482.20        435.15         7.54 o
   6   3   4        259.41        253.95         8.11 o
   7   3   4         33.19         30.65         5.17 o
   8   3   4          3.64         11.91         6.13 o
   9   3   4        464.94        474.63        17.38 o
  10   3   4         37.08         23.35         7.21 o
 -10   4   4         16.56         17.71         5.30 o
  -9   4   4         62.26         53.48        11.42 o
  -8   4   4          0.05          4.20         5.60 o
  -7   4   4        137.69        128.91        16.08 o
  -6   4   4        459.04        468.44        10.30 o
  -5   4   4          0.24          1.12         3.68 o
  -4   4   4         69.53         77.77         6.87 o
  -3   4   4       1136.43       1149.62        12.61 o
  -2   4   4        677.15        699.53         4.29 o
  -1   4   4        453.98        487.05         2.95 o
   0   4   4          1.96          2.03         0.86 o
   1   4   4        668.41        749.00         7.03 o
   2   4   4        831.27        960.21         6.34 o
   3   4   4          1.65          3.70         1.66 o
   4   4   4         30.63         29.39         3.12 o
   5   4   4          0.62          3.56         4.49 o
   6   4   4        549.13        557.09        20.03 o
   7   4   4        189.16        196.83         8.23 o
   8   4   4        307.76        316.58        12.02 o
   9   4   4        591.05        588.38        18.82 o
  10   4   4         85.63         71.03        18.74 o
 -10   5   4         29.29         19.20         6.19 o
  -9   5   4          4.51          9.79         2.76 o
  -8   5   4         38.94         42.21         7.03 o
  -7   5   4          3.63         13.33         3.05 o
  -6   5   4       1200.45       1208.05        17.13 o
  -5   5   4        789.60        718.53        22.60 o
  -4   5   4         53.77         50.42         6.21 o
  -3   5   4         47.39         62.73         3.65 o
  -2   5   4        326.76        281.58         2.89 o
  -1   5   4        992.10       1020.36         7.66 o
   0   5   4          0.94          2.85         0.56 o
   1   5   4       1280.74       1249.36         8.07 o
   2   5   4         21.34         20.26         1.60 o
   3   5   4        119.99        110.70         3.83 o
   4   5   4        196.10        186.49         4.37 o
   5   5   4        839.73        834.15        19.80 o
   6   5   4          4.49          7.30         1.86 o
   7   5   4         83.88         87.91        12.58 o
   8   5   4          5.27          0.57         5.93 o
   9   5   4        678.53        680.45        26.48 o
  10   5   4         33.34         18.84         8.25 o
  -9   6   4        516.26        515.54        16.86 o
  -8   6   4        659.81        687.41        14.03 o
  -7   6   4        150.07        165.27         7.86 o
  -6   6   4        438.23        442.97        11.18 o
  -5   6   4        764.18        771.01        13.22 o
  -4   6   4        219.53        225.88         8.37 o
  -3   6   4       1229.41       1174.43        12.17 o
  -2   6   4        284.02        277.70         2.22 o
  -1   6   4        277.37        293.17         2.73 o
   0   6   4        913.20        973.88         5.98 o
   1   6   4        966.85        990.44         5.95 o
   2   6   4        181.95        170.19         3.49 o
   3   6   4        928.06        936.95        11.26 o
   4   6   4        740.98        717.08         8.82 o
   5   6   4        266.07        250.31         7.95 o
   6   6   4         48.61         55.02         5.28 o
   7   6   4         35.66         30.12         7.35 o
   8   6   4          6.16         14.43         3.51 o
   9   6   4         40.05         26.22         8.35 o
  -9   7   4          6.17         11.57         6.27 o
  -8   7   4         58.08         40.74         8.54 o
  -7   7   4        101.39         95.14         5.46 o
  -6   7   4       1619.91       1721.61        55.23 o
  -5   7   4        529.85        537.81        12.47 o
  -4   7   4         80.85         77.77         6.63 o
  -3   7   4         70.64         56.49         3.08 o
  -2   7   4        274.01        289.31         3.54 o
  -1   7   4        489.39        499.64         4.65 o
   0   7   4        419.41        417.08         3.86 o
   1   7   4          8.33          7.57         0.75 o
   2   7   4        874.93        942.78         8.46 o
   3   7   4        473.92        451.12         5.38 o
   4   7   4        974.58        935.22         9.41 o
   5   7   4        185.55        171.38        10.84 o
   6   7   4        394.73        380.80         7.36 o
   7   7   4        912.20        924.66        21.68 o
   8   7   4         12.91         21.03         5.92 o
   9   7   4         18.72         16.15         4.79 o
  -8   8   4          1.28          4.29         4.67 o
  -7   8   4          5.01         10.72         4.13 o
  -6   8   4         61.22         41.74         6.83 o
  -5   8   4        216.00        227.20         4.21 o
  -4   8   4        373.61        359.02         4.37 o
  -3   8   4          4.79          4.64         1.34 o
  -2   8   4        192.03        188.91         4.90 o
  -1   8   4        303.12        289.51         3.19 o
   0   8   4        198.69        185.87         2.46 o
   1   8   4         75.61         68.02         3.30 o
   2   8   4        421.63        370.97         3.61 o
   3   8   4        176.78        123.28        11.97 o
   4   8   4        742.54        732.33        14.04 o
   5   8   4        201.55        187.14        11.20 o
   6   8   4       1284.17       1270.56        25.97 o
   7   8   4         51.59         47.35         7.73 o
  -8   9   4         23.80          9.85         7.80 o
  -7   9   4         24.39         18.81         5.60 o
  -6   9   4        381.30        338.57        12.62 o
  -5   9   4         37.56         37.72         8.03 o
  -4   9   4          1.94          4.40         2.50 o
  -3   9   4        744.29        753.35        11.24 o
  -2   9   4         41.11         62.69         6.04 o
  -1   9   4        120.02        114.09         1.78 o
   0   9   4       1419.28       1332.10        37.32 o
   1   9   4       1335.48       1299.74        20.78 o
   2   9   4          1.81          3.06         1.62 o
   3   9   4        609.82        567.01         9.31 o
   4   9   4        152.45        161.10        15.58 o
   5   9   4         44.79         36.69        10.40 o
   6   9   4        433.75        399.26        22.34 o
   7   9   4          0.20          6.34         3.79 o
   8   9   4         58.80         28.49        17.78 o
  -7  10   4        192.80        173.13         8.58 o
  -6  10   4        327.03        326.51        11.92 o
  -5  10   4         16.32         17.49         6.26 o
  -4  10   4       1094.11       1085.91        20.82 o
  -3  10   4       1380.28       1467.09        17.68 o
  -2  10   4        619.95        639.80        10.87 o
  -1  10   4        241.56        210.24         8.49 o
   0  10   4        225.89        250.88        16.20 o
   1  10   4        469.70        441.88        10.33 o
   2  10   4        622.33        655.23         9.55 o
   3  10   4          7.61          6.55         2.99 o
   4  10   4         52.88         39.82         5.00 o
   5  10   4         69.58         78.17        17.15 o
   6  10   4        171.66        159.26         7.69 o
   7  10   4         34.34         30.35         7.80 o
  -6  11   4        554.73        611.32        16.74 o
  -5  11   4       1048.52       1055.64        18.66 o
  -4  11   4         31.45         24.28         4.07 o
  -3  11   4          3.97         11.15         4.70 o
  -2  11   4        590.23        587.21        12.16 o
  -1  11   4        383.52        375.10        27.72 o
   0  11   4          0.23          3.79         2.40 o
   1  11   4        113.15        123.06         5.50 o
   2  11   4        551.14        583.43        21.49 o
   3  11   4        117.34        119.51        20.96 o
   4  11   4         64.49         69.05         9.68 o
   5  11   4          9.72         12.86         4.33 o
   6  11   4         38.97         39.22         8.18 o
  -5  12   4         18.18         22.76         7.09 o
  -4  12   4         71.70         55.78        25.83 o
  -3  12   4         23.69         32.74        15.88 o
  -2  12   4         12.95          4.65         6.34 o
  -1  12   4         66.72         57.65        18.18 o
   0  12   4         23.38         29.29         6.27 o
   1  12   4         95.88         81.91         9.01 o
   2  12   4        211.80        203.02        21.57 o
   3  12   4         20.05         26.06         4.94 o
   4  12   4          2.34          4.59         3.19 o
  -3  13   4         75.32         44.26        11.08 o
  -2  13   4        290.94        296.49        11.37 o
  -1  13   4        157.08        157.17        11.45 o
   0  13   4         80.60         58.08        19.83 o
   1  13   4         32.22         31.24         5.59 o
   2  13   4         74.61         65.46        13.47 o
 -10   1   5         25.18         26.60         6.64 o
  -9   1   5        776.37        784.28        19.15 o
  -8   1   5          0.18          6.47         3.77 o
  -7   1   5         34.25         31.35         5.13 o
  -6   1   5         38.68         51.12         7.90 o
  -5   1   5       1127.16       1120.09        13.55 o
  -4   1   5       3830.08       3926.19        36.84 o
  -3   1   5          7.79          6.94         3.29 o
  -2   1   5        463.34        494.20         7.75 o
  -1   1   5       5406.06       5439.91        23.96 o
   0   1   5       2739.04       2749.06        10.35 o
   1   1   5          6.57         13.15         0.90 o
   2   1   5        523.62        618.31         4.36 o
   3   1   5        643.67        631.68         8.13 o
   4   1   5       2333.59       2298.11        18.71 o
   5   1   5          8.38          6.95         3.21 o
   6   1   5        847.43        820.00        13.73 o
   7   1   5        161.06        179.05        28.88 o
   8   1   5        301.83        280.62        28.83 o
   9   1   5         41.80         42.24         9.51 o
  10   1   5          6.96          6.77         3.61 o
 -10   2   5        130.56        135.51         9.83 o
  -9   2   5         53.45         51.38         8.15 o
  -8   2   5        110.43        107.66        19.98 o
  -7   2   5          1.60          5.07         2.85 o
  -6   2   5        131.62        143.40        14.65 o
  -5   2   5         63.11         64.51         9.56 o
  -4   2   5       9662.35      10157.30       109.51 o
  -3   2   5       3117.79       3219.21        17.83 o
  -2   2   5        366.40        329.71         3.58 o
  -1   2   5        364.07        317.01         4.20 o
   0   2   5        983.73       1022.53         6.65 o
   1   2   5        479.35        485.86         4.43 o
   2   2   5       2251.25       2366.25         9.56 o
   3   2   5       1588.98       1656.58        10.72 o
   4   2   5          3.94          3.76         2.28 o
   5   2   5        110.17        100.67        11.95 o
   6   2   5        405.93        394.63        11.00 o
   7   2   5          6.06          7.60         2.89 o
   8   2   5         63.04         56.32        10.71 o
   9   2   5        141.67        127.98        22.51 o
  10   2   5          3.94          9.10         4.33 o
 -10   3   5          1.73          5.44         5.31 o
  -9   3   5         14.72         15.80         3.16 o
  -8   3   5          5.40         11.07         2.41 o
  -7   3   5        876.64        844.98        19.33 o
  -6   3   5        181.54        181.54        17.57 o
  -5   3   5        462.23        458.81        13.61 o
  -4   3   5         10.99         17.14         2.36 o
  -3   3   5        525.72        501.01         4.25 o
  -2   3   5         12.46         13.32         1.16 o
  -1   3   5       1057.19       1204.73         7.69 o
   0   3   5        504.56        586.24         3.94 o
   1   3   5       1930.23       1977.47         9.05 o
   2   3   5          6.16          4.25         1.18 o
   3   3   5       1984.94       2122.10        31.60 o
   4   3   5        129.27        120.76         7.64 o
   5   3   5        342.40        324.35         6.52 o
   6   3   5       1236.58       1210.33        28.71 o
   7   3   5        280.37        273.62        25.26 o
   8   3   5        111.75        104.27        21.54 o
   9   3   5         72.06         56.85        12.72 o
  10   3   5        243.80        240.96        34.03 o
 -10   4   5          6.94          7.92         4.52 o
  -9   4   5        128.84        113.34        25.55 o
  -8   4   5         67.21         73.15        12.26 o
  -7   4   5        155.47        136.73        12.28 o
  -6   4   5        200.48        190.61         9.48 o
  -5   4   5        118.32        123.23        15.08 o
  -4   4   5        354.23        329.67         4.52 o
  -3   4   5          9.78         14.20         1.51 o
  -2   4   5          8.94         21.24         1.43 o
  -1   4   5         75.74         98.09         2.11 o
   0   4   5        438.61        534.27         3.74 o
   1   4   5        570.71        596.12         4.29 o
   2   4   5        544.04        532.12         5.13 o
   3   4   5        311.02        302.14         4.23 o
   4   4   5          5.68          5.80         1.59 o
   5   4   5       1695.57       1562.98        20.12 o
   6   4   5       1705.75       1725.22        23.14 o
   7   4   5       3301.27       3364.07       109.04 o
   8   4   5        160.97        188.68         9.40 o
   9   4   5         81.42         82.66        14.13 o
  10   4   5         10.27         10.55         3.75 o
 -10   5   5         13.66         11.99         4.41 o
  -9   5   5        213.48        221.21         9.65 o
  -8   5   5         82.63         76.21        15.24 o
  -7   5   5          9.94         15.72         2.95 o
  -6   5   5        109.47        142.85        17.76 o
  -5   5   5         72.70         89.96        11.20 o
  -4   5   5        141.00        137.85         8.89 o
  -3   5   5          6.82         10.41         1.27 o
  -2   5   5       2100.85       2314.59        12.23 o
  -1   5   5        457.73        416.55         3.73 o
   0   5   5          1.80          3.11         1.14 o
   1   5   5        302.12        289.79         3.03 o
   2   5   5          3.21          2.27         0.91 o
   3   5   5        208.14        226.80         6.74 o
   4   5   5        149.80        160.19         7.01 o
   5   5   5         27.40         34.90         5.60 o
   6   5   5       1735.10       1778.29        28.93 o
   7   5   5       1445.82       1508.28        23.09 o
   8   5   5        150.25        160.58         8.79 o
   9   5   5          0.75          0.84         2.99 o
  -9   6   5         51.80         52.34        14.61 o
  -8   6   5       1265.81       1302.99        19.73 o
  -7   6   5          1.52          8.72         3.01 o
  -6   6   5        188.81        201.68         6.15 o
  -5   6   5        224.73        223.45        10.18 o
  -4   6   5        354.50        315.98         4.75 o
  -3   6   5         24.82         34.53         2.48 o
  -2   6   5       3191.33       3320.51        23.47 o
  -1   6   5       1306.54       1389.69         7.34 o
   0   6   5       1367.10       1379.29         7.15 o
   1   6   5         12.37         19.97         1.55 o
   2   6   5        103.92         93.43         3.58 o
   3   6   5        118.44        117.08         4.96 o
   4   6   5        231.84        220.44         5.83 o
   5   6   5         98.10         89.86         8.16 o
   6   6   5         13.58         20.17         2.52 o
   7   6   5          1.41          6.52         2.80 o
   8   6   5        126.31        108.05        11.97 o
   9   6   5         14.55         21.44         3.86 o
  -9   7   5         85.08         52.95        27.16 o
  -8   7   5          5.40         13.96         6.13 o
  -7   7   5         62.65         71.24        12.05 o
  -6   7   5        294.89        304.05        12.80 o
  -5   7   5        292.18        287.63         5.40 o
  -4   7   5         38.61         32.24         3.83 o
  -3   7   5       2770.50       2673.97        49.36 o
  -2   7   5        776.31        799.48         6.49 o
  -1   7   5        232.03        212.61         3.71 o
   0   7   5        356.10        346.90         3.57 o
   1   7   5        848.30        772.77         6.76 o
   2   7   5        972.13        996.51        11.65 o
   3   7   5        225.39        228.66         4.28 o
   4   7   5        905.48        934.57        10.92 o
   5   7   5          0.12          4.19         2.55 o
   6   7   5          2.43          7.20         1.84 o
   7   7   5          6.01          4.93         2.08 o
   8   7   5         17.69         24.34        18.72 o
   9   7   5        280.74        285.57        15.05 o
  -8   8   5         34.67         27.05        10.92 o
  -7   8   5         13.70         15.25         5.80 o
  -6   8   5        148.68        150.91         4.91 o
  -5   8   5         50.24         36.56         5.07 o
  -4   8   5        217.85        198.95         3.76 o
  -3   8   5        162.40        151.72         4.65 o
  -2   8   5        536.79        527.92         3.95 o
  -1   8   5         64.30         56.99         3.26 o
   0   8   5         45.21         39.13         2.70 o
   1   8   5          3.81          7.10         0.90 o
   2   8   5        350.81        336.66         6.85 o
   3   8   5         18.99         28.57         3.16 o
   4   8   5        555.56        508.00        18.89 o
   5   8   5        195.40        183.35        18.26 o
   6   8   5          2.72          8.71         2.01 o
   7   8   5        213.49        214.93        20.30 o
   8   8   5          8.29          3.51         6.59 o
  -8   9   5         38.39         38.31        11.78 o
  -7   9   5        290.69        291.43        15.41 o
  -6   9   5         26.12         17.71         7.33 o
  -5   9   5        351.07        375.67        10.27 o
  -4   9   5         37.16         40.22         8.92 o
  -3   9   5         35.35         24.72         7.76 o
  -2   9   5          7.49         12.92         1.62 o
  -1   9   5        149.71        139.12         7.73 o
   0   9   5        593.22        582.80        10.06 o
   1   9   5          7.72          9.66         2.06 o
   2   9   5        110.70        121.62         4.23 o
   3   9   5        200.24        193.05         5.64 o
   4   9   5         64.29         71.69        11.27 o
   5   9   5        230.93        254.73        10.46 o
   6   9   5        179.33        173.22        16.47 o
   7   9   5         11.67         10.57         7.28 o
  -7  10   5          1.81          4.53         2.64 o
  -6  10   5         53.03         41.45        11.26 o
  -5  10   5        789.61        788.03        43.10 o
  -4  10   5         24.03         23.97        10.80 o
  -3  10   5          1.26          5.58         1.63 o
  -2  10   5        921.85        964.72        15.14 o
  -1  10   5        284.49        248.31        14.00 o
   0  10   5        809.41        827.54        14.01 o
   1  10   5        301.12        272.04         5.42 o
   2  10   5          1.00          5.06         1.44 o
   3  10   5          4.43          4.21         5.66 o
   4  10   5        192.58        199.91         4.65 o
   5  10   5        346.05        351.24        15.22 o
   6  10   5        287.68        276.85        16.93 o
  -6  11   5        188.49        173.43        10.27 o
  -5  11   5        254.52        280.57        14.87 o
  -4  11   5          9.61         14.66         6.14 o
  -3  11   5         36.85         34.17         8.32 o
  -1  11   5        801.63        756.02        22.31 o
   0  11   5        387.45        425.72        15.68 o
   1  11   5          5.46         15.85         7.22 o
   2  11   5          0.02          6.23         4.05 o
   3  11   5        282.90        302.24        28.78 o
   4  11   5         66.29         81.38         9.63 o
   5  11   5          2.10          8.50         4.31 o
  -4  12   5        112.64        139.18         8.39 o
  -3  12   5          3.90          2.88         4.79 o
  -2  12   5         92.74         96.97        18.97 o
   0  12   5         60.47         48.08        14.81 o
   1  12   5        231.31        262.15        31.20 o
   2  12   5        453.10        494.07        21.90 o
   3  12   5        377.37        383.41        34.17 o
   4  12   5         11.90          9.74         3.67 o
  -2  13   5         67.63         33.24        20.81 o
  -1  13   5         60.90         33.67        22.35 o
   0  13   5          0.84          7.53         5.16 o
   1  13   5          4.43          7.54         7.23 o
   2  13   5          0.17          4.44         4.74 o
 -10   0   6         29.97         37.74        15.85 o
  -9   0   6        521.40        534.74        20.59 o
  -8   0   6         35.51         42.49         9.85 o
  -7   0   6          3.40         10.55         6.64 o
  -6   0   6         25.70         31.79         5.50 o
  -5   0   6        214.77        240.90         9.14 o
  -4   0   6          0.12          8.50         4.98 o
  -3   0   6       4981.21       5223.53        66.67 o
  -2   0   6        302.39        278.66        13.49 o
  -1   0   6         95.82        120.81         5.75 o
   0   0   6        418.84        466.79         3.80 o
   1   0   6      10420.33      11073.92        93.38 o
   2   0   6        154.21        136.79         3.58 o
   3   0   6       3212.04       3346.94        22.10 o
   4   0   6        182.98        205.34         9.86 o
   5   0   6        245.73        235.39        11.87 o
   6   0   6        383.93        350.75        11.94 o
   7   0   6        260.96        226.91        10.83 o
   8   0   6          6.84         17.33         7.07 o
   9   0   6        322.96        329.07        19.48 o
  10   0   6         13.81          7.79         4.57 o
 -10   1   6          0.05         -1.62         4.49 o
  -9   1   6        160.05        120.41        23.68 o
  -8   1   6         68.00         70.10        17.15 o
  -7   1   6         88.19         96.99        14.82 o
  -6   1   6        311.01        311.17         9.35 o
  -5   1   6       1177.03       1142.04        19.13 o
  -4   1   6        279.79        290.96        26.09 o
  -3   1   6       1465.63       1558.21        19.99 o
  -2   1   6         30.11         29.07         2.21 o
  -1   1   6        622.42        615.56         3.40 o
   0   1   6       1097.03       1124.49         5.96 o
   1   1   6        303.45        306.50         2.94 o
   2   1   6       3426.03       3863.76        33.10 o
   3   1   6        572.47        575.23         7.03 o
   4   1   6         71.29        107.20        10.56 o
   5   1   6          9.56          2.68         3.23 o
   6   1   6        513.31        492.23        10.88 o
   7   1   6        760.54        741.27        18.99 o
   8   1   6        318.46        320.46        11.43 o
   9   1   6        285.91        280.71        11.52 o
  10   1   6        292.87        277.40        24.55 o
 -10   2   6          7.20         13.91         3.92 o
  -9   2   6        291.01        253.82         8.56 o
  -8   2   6         53.78         58.20        10.78 o
  -7   2   6       2011.16       2094.65        22.58 o
  -6   2   6         77.32         88.13         9.74 o
  -5   2   6        469.11        485.08        11.25 o
  -4   2   6        401.28        388.15        14.98 o
  -3   2   6         28.89         16.58         2.33 o
  -2   2   6        845.36        794.42         5.99 o
  -1   2   6        674.43        658.54         6.48 o
   0   2   6         35.78         25.36         1.71 o
   1   2   6        331.55        308.23         3.01 o
   2   2   6       1534.24       1560.63         7.51 o
   3   2   6        417.95        385.16         8.23 o
   4   2   6        603.88        609.12         6.70 o
   5   2   6        230.85        200.25         6.11 o
   6   2   6       1200.01       1183.32        36.81 o
   7   2   6         83.12         87.40         9.57 o
   8   2   6        412.31        412.85        14.45 o
   9   2   6         13.09          8.17         3.01 o
  10   2   6          7.76          4.12         3.70 o
 -10   3   6        250.87        269.99        11.21 o
  -9   3   6         18.40         16.39         4.87 o
  -8   3   6        758.26        772.37        24.83 o
  -7   3   6        881.78        866.37        43.61 o
  -6   3   6       2708.92       2705.45        41.95 o
  -5   3   6        262.33        252.83         7.65 o
  -4   3   6         87.53         92.32        10.67 o
  -3   3   6       1330.38       1366.30         9.67 o
  -2   3   6        809.23        780.25         4.47 o
  -1   3   6         26.09         35.21         2.44 o
   0   3   6       1969.30       2092.21        12.26 o
   1   3   6        101.06         93.98         4.95 o
   2   3   6        258.69        223.09         4.56 o
   3   3   6         42.83         41.42         3.23 o
   4   3   6         68.70         62.99         5.40 o
   5   3   6          3.43          3.75         2.64 o
   6   3   6        469.34        452.80        13.42 o
   7   3   6       1604.79       1682.48        30.96 o
   8   3   6         64.84         64.86        10.24 o
   9   3   6         41.15         37.14         9.11 o
  10   3   6          0.97          6.00         5.51 o
 -10   4   6          0.96         11.08         4.51 o
  -9   4   6         13.98         20.47         4.64 o
  -8   4   6         60.87         57.70        12.08 o
  -7   4   6         20.59         18.16         4.43 o
  -6   4   6          7.91         17.04         7.64 o
  -5   4   6         14.54         23.69         5.24 o
  -4   4   6         25.94         24.85         2.87 o
  -3   4   6         22.58         27.41         2.66 o
  -2   4   6        419.29        440.58         4.15 o
  -1   4   6        144.03        190.34         2.48 o
   0   4   6        128.42        134.28         4.41 o
   1   4   6         95.15         88.17         2.72 o
   2   4   6         68.92         86.14         4.36 o
   3   4   6        116.71        122.46        11.58 o
   4   4   6        622.36        635.96        10.58 o
   5   4   6         97.12        108.94        10.77 o
   6   4   6        152.17        167.42         6.98 o
   7   4   6        370.12        343.87        24.46 o
   8   4   6         48.54         44.99         8.83 o
   9   4   6          0.61          8.76         7.09 o
  -9   5   6          3.08         15.49         7.15 o
  -8   5   6        400.50        415.05        12.40 o
  -7   5   6          0.07          2.15         3.38 o
  -6   5   6        176.49        172.70         7.19 o
  -5   5   6        123.62        125.24        15.60 o
  -4   5   6        539.33        536.95         6.89 o
  -3   5   6          6.29          5.39         2.07 o
  -2   5   6       1037.16       1022.18         8.19 o
  -1   5   6         77.95         79.82         5.04 o
   0   5   6         81.28         60.99         2.28 o
   1   5   6        259.20        222.97         3.94 o
   2   5   6        361.88        308.23         5.57 o
   3   5   6         16.07         20.20         2.39 o
   4   5   6       1863.18       1800.17        28.28 o
   5   5   6       1369.21       1355.45        33.57 o
   6   5   6        382.92        358.62        21.51 o
   7   5   6         15.63         15.02         7.91 o
   8   5   6        371.32        392.13        24.55 o
   9   5   6        213.90        236.49        10.02 o
  -9   6   6        400.57        410.73        14.20 o
  -8   6   6        131.24        140.09         7.55 o
  -7   6   6         80.32         90.10        13.81 o
  -6   6   6         65.14         69.85        11.20 o
  -5   6   6        159.00        159.82         6.06 o
  -4   6   6        151.88        144.03         5.08 o
  -3   6   6        367.10        345.80        10.43 o
  -2   6   6        532.33        526.18         5.30 o
  -1   6   6       1387.55       1422.77        18.03 o
   0   6   6        454.70        468.65         4.70 o
   1   6   6        439.83        419.47         4.24 o
   2   6   6       1228.61       1190.95        23.39 o
   3   6   6        518.78        512.69         7.48 o
   4   6   6        539.99        522.44        11.57 o
   5   6   6         72.66         78.65         6.56 o
   6   6   6        161.73        143.33         6.30 o
   7   6   6        384.02        406.37        19.44 o
   8   6   6        225.66        215.65         9.20 o
   9   6   6        166.16        175.36        20.02 o
  -9   7   6          1.93          3.32         4.23 o
  -8   7   6         25.03         23.76         9.42 o
  -7   7   6        460.96        503.90        17.97 o
  -6   7   6         14.27         16.42         2.11 o
  -5   7   6        554.72        543.90         9.12 o
  -4   7   6        176.29        170.86         6.97 o
  -3   7   6          2.71          4.05         0.95 o
  -2   7   6          2.41          2.69         0.80 o
  -1   7   6         20.99         29.49         1.86 o
   0   7   6        472.84        418.55         5.83 o
   1   7   6        736.01        736.24         7.43 o
   2   7   6        227.99        197.48         4.10 o
   3   7   6         45.47         46.02         5.21 o
   4   7   6       1398.62       1366.36        33.99 o
   5   7   6       1076.44       1034.93        13.54 o
   6   7   6          0.01          3.79         2.06 o
   7   7   6          1.43          5.05         2.31 o
   8   7   6          9.33          8.24         4.24 o
  -7   8   6        236.09        267.29        15.63 o
  -6   8   6         31.55         36.24         4.62 o
  -5   8   6          3.85          4.97         1.58 o
  -4   8   6         48.76         59.42         6.20 o
  -3   8   6       1270.77       1294.32        18.61 o
  -2   8   6          2.61          6.22         1.45 o
  -1   8   6        413.44        381.88         3.49 o
   0   8   6          2.66         10.56         0.96 o
   1   8   6       1431.26       1382.03        14.31 o
   2   8   6          8.22          4.88         0.90 o
   3   8   6        230.25        198.21         5.65 o
   4   8   6         13.82         10.64         3.16 o
   5   8   6         28.88         29.27         5.13 o
   6   8   6          1.62          2.60         4.10 o
   7   8   6        474.49        502.47        16.20 o
   8   8   6        540.85        572.63        16.67 o
  -7   9   6          6.88         16.47         7.23 o
  -6   9   6        547.84        555.64        23.17 o
  -5   9   6        255.74        251.71         7.97 o
  -4   9   6         28.25         22.88         6.51 o
  -3   9   6          6.75          9.34         3.12 o
  -2   9   6        484.68        459.95         7.29 o
  -1   9   6        445.24        400.01        11.76 o
   0   9   6          2.39          5.03         1.77 o
   1   9   6        473.98        443.37         9.51 o
   2   9   6        142.49        117.65        11.10 o
   3   9   6        168.87        135.99         5.72 o
   4   9   6        322.18        316.52        29.95 o
   5   9   6         50.50         56.95         6.51 o
   6   9   6          1.39          9.55         2.21 o
   7   9   6        113.70        108.24        16.84 o
  -6  10   6         28.31         25.17         7.24 o
  -5  10   6        300.21        289.09        13.78 o
  -4  10   6        233.34        236.17         5.51 o
  -3  10   6        695.76        693.52        21.71 o
  -2  10   6       1103.97       1144.92        25.19 o
   0  10   6          0.06          1.07         5.93 o
   1  10   6          0.06         -0.54         2.32 o
   2  10   6        305.02        273.88        22.82 o
   3  10   6          3.30         14.59         2.41 o
   4  10   6        290.81        252.76         8.76 o
   5  10   6        256.54        250.32         9.59 o
   6  10   6        292.36        326.51        11.81 o
  -5  11   6        123.60         97.41        37.78 o
  -4  11   6        597.54        609.22        27.05 o
  -3  11   6         37.61         34.74         7.66 o
  -2  11   6        627.85        689.72        18.03 o
  -1  11   6         27.63         27.68        12.56 o
   0  11   6        264.85        303.98        11.78 o
   1  11   6        190.11        184.16        22.51 o
   2  11   6         45.63         81.05        12.13 o
   3  11   6         62.85         73.05         9.40 o
   4  11   6        326.45        384.91        19.38 o
   5  11   6        112.67        107.65        16.27 o
  -4  12   6          5.34          5.81         6.46 o
  -3  12   6         25.30          8.05         4.49 o
  -2  12   6         26.78         20.46         8.10 o
  -1  12   6          2.30         -0.33         5.88 o
   0  12   6        107.22        103.12        31.49 o
   1  12   6         31.46         35.41         6.15 o
   2  12   6         91.58        103.50        10.45 o
   3  12   6         41.58         46.72        12.50 o
   4  12   6          7.21          7.31         3.96 o
  -1  13   6          7.42          5.36         4.40 o
   0  13   6        624.51        654.27        15.76 o
   1  13   6        339.37        439.84        13.41 o
 -10   1   7         17.54         21.41         8.58 o
  -9   1   7        284.73        299.84        11.95 o
  -8   1   7         67.13         50.88         9.04 o
  -7   1   7        615.23        600.96        17.75 o
  -6   1   7        750.53        725.23        30.75 o
  -5   1   7        723.46        707.42        22.11 o
  -4   1   7         82.98         91.21        11.27 o
  -3   1   7        169.48        116.37        10.90 o
  -2   1   7         33.89         54.14         3.68 o
  -1   1   7       1454.13       1452.05         6.35 o
   0   1   7         35.83         48.35         2.74 o
   1   1   7       1666.78       1710.65         9.77 o
   2   1   7        594.12        622.88        10.31 o
   3   1   7        395.02        371.76         4.67 o
   4   1   7        342.16        332.46         6.45 o
   5   1   7         82.44         82.79        13.08 o
   6   1   7        503.99        511.42        22.72 o
   7   1   7         43.02         41.52         9.66 o
   8   1   7          1.24          8.40         8.18 o
   9   1   7        434.97        450.27        16.06 o
  10   1   7        109.38        155.70        41.73 o
 -10   2   7         16.20         19.11         3.50 o
  -9   2   7        106.55         60.83        15.97 o
  -8   2   7         73.72         79.77         9.72 o
  -7   2   7         99.95        102.34        14.45 o
  -6   2   7       4120.93       4133.35        37.40 o
  -5   2   7        507.31        503.91        10.76 o
  -4   2   7          4.00          5.46         2.28 o
  -3   2   7        572.13        585.08         7.97 o
  -2   2   7       2148.64       2157.21        13.74 o
  -1   2   7        248.91        238.44         3.39 o
   0   2   7        294.14        282.60         2.21 o
   1   2   7       1813.69       1893.39        13.09 o
   2   2   7        665.09        640.60         7.05 o
   3   2   7        886.21        933.67         7.52 o
   4   2   7        417.83        365.00         7.02 o
   5   2   7         92.77        120.73        14.73 o
   6   2   7        669.07        672.08        13.27 o
   7   2   7        487.10        467.12        35.18 o
   8   2   7         10.27          1.72         4.80 o
   9   2   7        226.38        241.33        10.69 o
  10   2   7         31.89         25.13         8.52 o
 -10   3   7         14.90          2.61         8.17 o
  -9   3   7        256.69        253.61        13.61 o
  -8   3   7          0.44          6.64         3.27 o
  -7   3   7        188.58        204.76        16.96 o
  -6   3   7       1102.04       1091.19        25.11 o
  -5   3   7         69.29         83.41        10.12 o
  -4   3   7       1195.81       1260.01        37.03 o
  -3   3   7         95.32         91.87         4.22 o
  -2   3   7        129.93        142.36         2.48 o
  -1   3   7        512.66        452.69         3.86 o
   0   3   7         17.43         10.89         1.13 o
   1   3   7        472.26        494.41         7.29 o
   2   3   7        537.37        474.57         6.11 o
   3   3   7       2145.33       2007.48        28.59 o
   4   3   7         39.70         49.09         5.91 o
   5   3   7       2041.34       1938.21        20.53 o
   6   3   7          4.37          3.68         3.75 o
   7   3   7         30.32         28.35         7.45 o
   8   3   7         82.13         78.00        14.82 o
   9   3   7         37.42         40.45         8.61 o
 -10   4   7         69.89         53.96        19.48 o
  -9   4   7        204.98        189.38         7.24 o
  -8   4   7        694.16        719.28        17.72 o
  -7   4   7          3.02          2.47         3.22 o
  -6   4   7        424.73        413.33        12.10 o
  -5   4   7         20.82         27.41         3.55 o
  -4   4   7          4.53         13.81         4.70 o
  -3   4   7        192.82        235.09         4.54 o
  -2   4   7         98.67         80.36         9.29 o
  -1   4   7          2.48          4.87         1.52 o
   0   4   7          3.26          3.40         0.87 o
   1   4   7        661.46        712.98         7.62 o
   2   4   7       1272.75       1213.46        16.16 o
   3   4   7        125.37        109.53         4.26 o
   4   4   7       3572.85       3597.61        42.08 o
   5   4   7        578.35        608.37         9.38 o
   6   4   7        311.82        319.79         7.97 o
   7   4   7        208.08        195.21        13.29 o
   8   4   7         16.77         18.31         4.46 o
   9   4   7        115.10         99.10        23.33 o
  -9   5   7         84.57         68.78        13.69 o
  -8   5   7         62.40         44.49         9.96 o
  -7   5   7         54.84         54.55         9.10 o
  -6   5   7         57.33         59.02         8.73 o
  -5   5   7          0.03          9.57         2.09 o
  -4   5   7        189.37        184.04         6.30 o
  -3   5   7          1.55          2.57         1.57 o
  -2   5   7       1149.69       1174.33        17.54 o
  -1   5   7        962.81        983.17         9.08 o
   0   5   7         29.69         43.95         3.86 o
   1   5   7        264.07        260.04         3.83 o
   2   5   7        392.65        378.32         4.64 o
   3   5   7        877.88        816.26        11.65 o
   4   5   7        575.32        554.36        13.49 o
   5   5   7       1785.94       1769.69        32.59 o
   6   5   7         82.20         77.32         7.95 o
   7   5   7          0.02          5.85         3.40 o
   8   5   7          7.41          4.68         3.63 o
   9   5   7        382.72        374.34        16.29 o
  -9   6   7          0.68          6.83         3.70 o
  -8   6   7        592.05        592.47        17.52 o
  -7   6   7         83.45         70.57        14.80 o
  -6   6   7          5.71          5.17         2.05 o
  -5   6   7       1024.42       1041.48        20.18 o
  -4   6   7       2013.29       2063.48        20.98 o
  -3   6   7         53.23         49.60         2.51 o
  -2   6   7        916.77        909.52        10.53 o
  -1   6   7        138.47        138.31        10.92 o
   0   6   7        601.68        586.12        12.46 o
   1   6   7         27.07         22.57         3.55 o
   2   6   7       2017.87       1868.78        30.35 o
   3   6   7       1238.90       1186.49        12.95 o
   4   6   7        334.64        307.90         7.91 o
   5   6   7       1433.32       1456.87        21.64 o
   6   6   7          2.54          4.34         3.13 o
   7   6   7          8.61         10.87         2.61 o
   8   6   7        310.69        283.73        11.19 o
  -8   7   7         40.44         42.57        14.29 o
  -7   7   7        214.39        236.74         7.10 o
  -6   7   7        299.21        308.03         6.91 o
  -5   7   7        400.71        424.23        18.82 o
  -4   7   7        332.88        324.31         5.84 o
  -3   7   7        642.31        635.07         7.45 o
  -2   7   7         29.21         30.76         4.35 o
  -1   7   7        579.37        540.31        11.53 o
   0   7   7        380.67        372.96         5.11 o
   1   7   7        417.47        416.99         8.89 o
   2   7   7       1366.30       1289.27        22.52 o
   3   7   7          7.89          9.21         7.85 o
   4   7   7        225.47        203.06         7.00 o
   5   7   7         46.52         45.54         5.24 o
   6   7   7         97.72         93.75        12.37 o
   7   7   7         31.61         35.15         6.42 o
   8   7   7        158.62        150.69        45.37 o
  -8   8   7          0.13         -3.50         5.85 o
  -7   8   7          9.91         16.01         8.43 o
  -6   8   7          2.70          3.46         1.52 o
  -5   8   7        857.22        850.78         9.26 o
  -4   8   7        189.80        183.50         5.98 o
  -3   8   7         12.73         13.72         1.71 o
  -2   8   7         35.74         43.68         4.38 o
  -1   8   7          0.10          2.87         0.96 o
   0   8   7         21.51         14.93         1.47 o
   1   8   7          1.98          2.76         1.49 o
   2   8   7         25.17         22.99         3.44 o
   3   8   7          2.31          4.59         2.40 o
   4   8   7          0.39          8.22         4.12 o
   5   8   7         41.12         40.93         5.83 o
   6   8   7         63.19         74.18        10.83 o
   7   8   7         80.56         83.10        13.51 o
  -7   9   7        440.79        452.34        13.65 o
  -6   9   7          0.25          3.32         4.39 o
  -5   9   7        760.54        768.82        24.09 o
  -4   9   7        126.23        119.14         5.99 o
  -3   9   7        191.17        183.40         5.16 o
  -2   9   7        100.94         89.08         6.78 o
  -1   9   7        485.11        460.82        12.89 o
   0   9   7         62.60         51.71         6.49 o
   1   9   7          7.72         12.54         6.29 o
   2   9   7        144.90        126.89         9.40 o
   3   9   7        845.04        854.49        46.55 o
   4   9   7          8.42          8.20         3.00 o
   5   9   7        516.09        572.54        20.17 o
   6   9   7         23.15         18.91         5.93 o
   7   9   7        263.22        308.19        10.01 o
  -6  10   7         91.63         54.35        16.48 o
  -5  10   7        132.63        128.72         6.50 o
  -4  10   7        341.78        341.41        16.93 o
  -3  10   7        368.50        352.42        13.06 o
  -2  10   7        311.81        329.79        14.69 o
  -1  10   7        263.88        267.66        13.52 o
   0  10   7         93.62        114.19        28.47 o
   1  10   7         48.18         52.09        13.23 o
   2  10   7        188.94        173.37         8.78 o
   3  10   7         18.02         22.28         6.08 o
   4  10   7        231.92        212.69         8.48 o
   5  10   7        147.07        154.04        12.81 o
   6  10   7        113.82        125.91        16.11 o
  -5  11   7        177.61        168.45         9.82 o
  -4  11   7        212.84        200.72        12.17 o
  -3  11   7        103.49         99.37        32.68 o
  -2  11   7        323.59        315.58        15.89 o
  -1  11   7        118.52        128.62         8.23 o
   1  11   7        272.91        281.73        27.87 o
   2  11   7          1.25          3.41         3.20 o
   3  11   7        240.94        260.77        33.98 o
   4  11   7        120.18        128.03        14.63 o
   5  11   7         93.17        105.32        16.84 o
  -3  12   7          0.16         -2.50         6.56 o
  -2  12   7        483.25        525.32        23.54 o
  -1  12   7         82.93         58.35        23.73 o
   0  12   7        248.88        205.80        32.20 o
   1  12   7          4.94          9.66         3.00 o
   2  12   7        218.84        194.44        28.62 o
   3  12   7        191.58        189.70        34.20 o
 -10   0   8         51.53         40.64         7.30 o
  -9   0   8          0.09          6.43         6.34 o
  -8   0   8         90.62         76.13        21.57 o
  -7   0   8       1257.36       1350.37        35.42 o
  -5   0   8       1374.49       1431.71        32.98 o
  -4   0   8        370.54        389.83        17.49 o
  -3   0   8       2792.85       2961.20        48.52 o
  -2   0   8        326.53        344.48         6.50 o
  -1   0   8       1470.29       1514.11        13.43 o
   0   0   8       3720.90       4184.51        30.96 o
   1   0   8       1526.93       1533.45        20.08 o
   2   0   8       1069.16       1226.67        11.21 o
   3   0   8        636.44        561.23        13.62 o
   4   0   8        293.19        235.10        10.61 o
   5   0   8        642.49        621.77        21.78 o
   6   0   8        783.70        772.28        26.55 o
   7   0   8        985.34       1005.63        25.95 o
   8   0   8        468.16        440.14        16.80 o
   9   0   8        385.23        414.36        21.94 o
 -10   1   8         24.94         28.77         6.35 o
  -9   1   8         57.86         60.28        10.30 o
  -8   1   8        207.22        204.72        15.50 o
  -7   1   8        238.11        237.98        11.01 o
  -6   1   8         67.97         74.85         9.16 o
  -5   1   8        139.12        149.32        25.92 o
  -4   1   8         39.13         55.74         7.04 o
  -3   1   8        512.17        532.23         6.87 o
  -2   1   8          5.05         11.47         2.50 o
  -1   1   8        457.53        462.31         7.03 o
   0   1   8        173.15        169.22         3.96 o
   1   1   8        190.06        189.05         4.16 o
   2   1   8        892.19       1008.47         6.91 o
   3   1   8         24.21         27.76         2.89 o
   4   1   8        305.34        297.94         9.30 o
   5   1   8        706.10        685.73        13.11 o
   6   1   8          2.43          7.48         2.74 o
   7   1   8          6.83          5.07         3.91 o
   8   1   8         16.70         20.89         4.54 o
   9   1   8         13.74         22.56         5.61 o
 -10   2   8        227.21        227.04        17.72 o
  -9   2   8         12.14         13.81         3.39 o
  -8   2   8        388.26        355.40        15.88 o
  -7   2   8        125.28        145.91        15.95 o
  -6   2   8        395.25        378.12        16.59 o
  -5   2   8        127.40        129.16        14.83 o
  -4   2   8         63.92         75.21         7.33 o
  -3   2   8         44.46         30.77         2.66 o
  -2   2   8         19.76         26.52         2.19 o
  -1   2   8        945.72        931.47         9.59 o
   0   2   8        642.35        693.39        11.31 o
   1   2   8        207.04        194.42         3.33 o
   2   2   8         13.14         15.62         1.73 o
   3   2   8        491.94        462.61         7.47 o
   4   2   8       1073.75       1050.22        15.48 o
   5   2   8        187.09        167.08         5.02 o
   6   2   8        282.49        254.17        25.94 o
   7   2   8         16.78         18.51         6.81 o
   8   2   8        397.20        393.89        13.92 o
   9   2   8         50.69         51.58        13.29 o
 -10   3   8         31.16         30.01         7.30 o
  -9   3   8        613.90        564.43        19.90 o
  -8   3   8        511.80        508.17        11.62 o
  -7   3   8         46.75         44.34         7.31 o
  -6   3   8        720.23        724.42        20.16 o
  -5   3   8         87.92        111.48        12.13 o
  -4   3   8        384.32        356.77         7.07 o
  -3   3   8         59.21         78.52         6.19 o
  -2   3   8        216.94        198.86         2.43 o
  -1   3   8         27.41         29.32         2.61 o
   0   3   8       3410.38       3424.71        30.27 o
   1   3   8        130.29        138.03         3.02 o
   2   3   8          1.92          5.69         1.25 o
   3   3   8        309.53        308.01         5.13 o
   4   3   8       3619.76       3581.36        51.79 o
   5   3   8       1492.55       1471.34        16.81 o
   6   3   8        384.46        378.49        26.86 o
   7   3   8        289.04        287.56         9.13 o
   8   3   8         63.39         73.09        17.46 o
   9   3   8          2.72          8.85         4.05 o
  -9   4   8        349.83        324.16        28.19 o
  -8   4   8        145.71        127.52        24.57 o
  -7   4   8          1.20          1.89         3.95 o
  -6   4   8         17.81         22.96         4.32 o
  -5   4   8         82.22         85.34         8.23 o
  -4   4   8        103.72        107.13        13.09 o
  -3   4   8        134.20        145.00         6.07 o
  -2   4   8          5.45          6.18         1.45 o
  -1   4   8        233.83        220.40         4.54 o
   0   4   8         19.40         17.49         2.24 o
   1   4   8         46.09         41.37         3.62 o
   2   4   8        273.19        266.43         6.79 o
   3   4   8        393.39        377.07         5.58 o
   4   4   8        203.01        184.54         7.37 o
   5   4   8        452.00        429.23        10.34 o
   6   4   8          0.12          4.22         2.52 o
   7   4   8         27.76         20.60         8.09 o
   8   4   8         67.84         62.48        12.14 o
   9   4   8         28.36         25.35         8.98 o
  -9   5   8          0.66         -1.12         4.38 o
  -8   5   8         12.25         14.58         4.36 o
  -7   5   8         18.19         24.05         3.78 o
  -6   5   8        482.19        489.83         8.66 o
  -5   5   8        129.30        129.79        10.66 o
  -4   5   8       1902.91       1935.37        21.11 o
  -3   5   8          0.24          4.27         1.34 o
  -2   5   8        255.22        236.05         4.73 o
  -1   5   8        347.79        333.84         7.94 o
   0   5   8       1370.13       1293.93        17.97 o
   1   5   8        204.59        229.62         5.30 o
   2   5   8       2332.09       2377.22        31.41 o
   3   5   8       1268.04       1185.37        18.86 o
   4   5   8         54.16         56.30         6.05 o
   5   5   8         56.33         56.39         6.72 o
   6   5   8        431.91        431.01         7.56 o
   7   5   8          5.96          1.05         4.11 o
   8   5   8        151.80        153.13         8.46 o
   9   5   8         83.88         51.31        21.54 o
  -9   6   8         54.33         30.10        11.53 o
  -8   6   8          6.97          5.81         3.79 o
  -7   6   8         12.99         12.59         3.29 o
  -6   6   8         16.28         20.09         2.91 o
  -5   6   8        447.03        451.19         9.70 o
  -4   6   8        126.52        136.04         7.36 o
  -3   6   8        542.39        541.77         6.57 o
  -2   6   8        152.13        146.85         4.75 o
  -1   6   8        434.66        434.75         6.63 o
   0   6   8        396.40        388.89        12.18 o
   1   6   8         56.75         65.99         7.29 o
   2   6   8        105.30         93.69         5.38 o
   3   6   8         32.33         36.22         3.77 o
   4   6   8        720.30        685.37        14.63 o
   5   6   8        176.53        197.17        15.43 o
   6   6   8          3.04          6.65         3.79 o
   7   6   8        219.87        240.90         9.00 o
   8   6   8        368.77        341.69        12.44 o
  -8   7   8        160.18        163.97        10.97 o
  -7   7   8         59.58         61.68        10.32 o
  -6   7   8          0.02          5.25         1.58 o
  -5   7   8         89.99         93.81         9.50 o
  -4   7   8         13.73         22.54         2.20 o
  -3   7   8        149.79        169.35         6.06 o
  -2   7   8          6.82          7.84         1.70 o
  -1   7   8         52.63         62.09         6.12 o
   0   7   8          3.65          8.02         2.22 o
   1   7   8        333.61        342.92         5.81 o
   2   7   8         68.18         60.83         2.91 o
   3   7   8        275.80        249.77         6.20 o
   4   7   8         11.81         10.51         2.30 o
   5   7   8          0.12          1.84         3.18 o
   6   7   8         74.62         85.24        11.54 o
   7   7   8          6.13          4.04         3.29 o
   8   7   8          7.72          7.10         4.73 o
  -7   8   8        928.08        943.34        19.98 o
  -6   8   8         68.37         53.01        11.06 o
  -5   8   8        311.16        326.83         6.68 o
  -4   8   8         50.76         40.13         4.10 o
  -3   8   8        529.20        525.58        15.29 o
  -2   8   8          5.37          7.91         1.54 o
  -1   8   8       1774.90       1779.25        20.72 o
   0   8   8          1.84          5.02         2.16 o
   1   8   8         34.93         36.65         5.50 o
   2   8   8        365.93        359.81        13.29 o
   3   8   8        917.92        881.25        15.86 o
   4   8   8         35.98         34.91         4.15 o
   5   8   8        579.37        605.90        15.75 o
   6   8   8          2.91          7.13         2.55 o
   7   8   8        977.33       1075.15        14.26 o
  -7   9   8         31.04         17.03         9.04 o
  -6   9   8        367.51        337.72        12.26 o
  -5   9   8          3.44          3.57         2.06 o
  -4   9   8          9.21          7.52         2.91 o
  -3   9   8         17.36         14.60         2.17 o
  -2   9   8         46.49         48.84         5.73 o
  -1   9   8         19.05         19.09         2.71 o
   0   9   8        346.14        311.59        15.97 o
   1   9   8        177.01        142.08        17.61 o
   2   9   8          9.34         10.97         4.93 o
   3   9   8        406.36        385.44        10.50 o
   4   9   8          5.25          5.33         5.46 o
   5   9   8         31.31         23.73         6.88 o
   6   9   8        404.07        412.09        13.40 o
  -6  10   8         54.32         44.79        10.40 o
  -5  10   8        197.71        224.26        15.16 o
  -4  10   8          9.71         15.27         6.10 o
  -3  10   8         58.35         76.56        14.59 o
  -2  10   8         13.95         15.18         5.92 o
  -1  10   8          1.63         11.96         5.99 o
   0  10   8          8.33          4.95         5.56 o
   1  10   8        720.51        769.34        19.91 o
   2  10   8          0.01          0.58         1.94 o
   3  10   8        414.87        439.84        18.01 o
   4  10   8        103.17        109.12        25.00 o
   5  10   8          5.59         12.09         3.76 o
  -5  11   8         55.65         44.33        16.82 o
  -4  11   8       1234.13       1321.94        21.56 o
  -2  11   8         94.37         95.78        12.85 o
  -1  11   8        143.52        108.45        27.09 o
   0  11   8        295.50        280.89        18.27 o
   1  11   8         77.01         91.29        11.85 o
   2  11   8        349.73        333.03        44.13 o
   3  11   8        235.61        262.00        29.39 o
   4  11   8        273.89        263.21        39.12 o
  -3  12   8         29.96         34.27         5.08 o
  -2  12   8          0.72          2.10         2.64 o
  -1  12   8          5.98         17.74         7.47 o
   0  12   8          6.84          9.33         5.43 o
   1  12   8         18.48         19.29         6.11 o
   2  12   8         53.63         49.66        13.18 o
  -9   1   9        112.97        104.85        21.83 o
  -8   1   9        691.29        675.68        14.72 o
  -7   1   9        172.46        181.95        23.72 o
  -6   1   9         34.29         39.70         4.68 o
  -5   1   9        124.11        119.75        18.08 o
  -4   1   9        325.95        337.90         9.83 o
  -3   1   9        421.24        420.83         8.68 o
  -2   1   9         82.39         85.84         4.76 o
  -1   1   9       2456.61       2528.02        12.98 o
   0   1   9          0.72          6.01         1.14 o
   1   1   9       3498.55       3573.35        38.09 o
   2   1   9         17.07         23.17         1.80 o
   3   1   9        234.83        206.96         7.98 o
   4   1   9          8.83         15.43         5.95 o
   5   1   9        160.17        182.68        23.06 o
   6   1   9          8.80          7.41         3.18 o
   7   1   9        709.56        722.95        15.16 o
   8   1   9         15.41         13.04         4.77 o
   9   1   9        287.02        298.93        15.16 o
  -9   2   9        238.32        210.44        13.20 o
  -8   2   9          6.29          6.73         5.01 o
  -7   2   9         69.14         66.38        11.49 o
  -6   2   9        109.01        115.11        14.88 o
  -5   2   9         60.24         79.42         9.37 o
  -4   2   9         10.48         10.08         3.09 o
  -3   2   9        102.26        123.17         9.56 o
  -2   2   9       1211.78       1249.47        16.07 o
  -1   2   9        335.18        346.08         7.73 o
   0   2   9        185.84        218.59         5.82 o
   1   2   9        142.94        124.35         6.77 o
   2   2   9       1567.77       1574.07        20.29 o
   3   2   9        502.72        477.37         6.90 o
   4   2   9       1487.16       1562.12        27.70 o
   5   2   9       1234.32       1156.67        30.40 o
   6   2   9          2.17          8.24         4.30 o
   7   2   9          3.91          7.17         4.10 o
   8   2   9        112.11         78.42        24.03 o
   9   2   9          0.90         16.64         5.16 o
  -9   3   9        330.45        336.82        19.87 o
  -8   3   9        505.70        500.19        15.88 o
  -7   3   9         34.92         35.73        11.27 o
  -6   3   9        147.32        153.95         9.03 o
  -5   3   9        186.65        188.72         8.57 o
  -4   3   9         67.33         85.52         6.79 o
  -3   3   9        169.33        171.06         7.46 o
  -2   3   9        102.40         89.51         6.29 o
  -1   3   9        161.21        169.72         5.95 o
   0   3   9         19.70         26.86         3.18 o
   1   3   9         91.89         70.28        10.27 o
   2   3   9          0.11          2.58         2.91 o
   3   3   9        233.77        265.44         6.26 o
   4   3   9        149.14        126.89        13.28 o
   5   3   9        258.83        244.45        16.26 o
   6   3   9        272.77        252.68        10.08 o
   7   3   9         38.13         38.80         9.33 o
   8   3   9         10.54         18.34         6.87 o
   9   3   9        237.77        222.91        10.51 o
  -9   4   9        194.67        193.90        19.59 o
  -8   4   9       1108.76       1079.47        30.18 o
  -7   4   9         67.81         68.37        11.15 o
  -6   4   9       1186.44       1262.35        16.46 o
  -5   4   9         32.87         41.53         5.89 o
  -4   4   9        953.76        939.49         8.93 o
  -3   4   9        824.51        815.82         7.21 o
  -2   4   9        403.96        361.10         5.94 o
  -1   4   9        328.96        320.12         5.54 o
   0   4   9       1626.43       1549.73        19.84 o
   1   4   9       1753.79       1750.54        22.04 o
   2   4   9         72.89         74.60         5.49 o
   3   4   9       1185.11       1161.00        11.02 o
   4   4   9         34.02         45.59         5.08 o
   5   4   9        255.87        256.99        14.29 o
   6   4   9        365.70        380.45         9.33 o
   7   4   9         76.07         64.26        15.11 o
   8   4   9        248.33        258.87        16.32 o
  -9   5   9          0.74         -1.49         4.28 o
  -8   5   9         83.90         64.95        18.16 o
  -7   5   9        364.48        358.91         7.99 o
  -6   5   9        163.96        180.93        18.27 o
  -5   5   9        244.75        249.02         8.24 o
  -4   5   9        185.45        189.30         7.15 o
  -3   5   9        123.43        134.64         4.22 o
  -2   5   9        374.91        384.64        11.49 o
  -1   5   9         43.57         42.45         3.74 o
   0   5   9        506.92        517.85        15.18 o
   1   5   9         66.45         65.34         7.00 o
   2   5   9       1691.81       1651.66        22.59 o
   3   5   9        853.20        852.51        12.00 o
   4   5   9          5.73          7.53         2.07 o
   5   5   9         27.84         30.96         3.75 o
   6   5   9        116.91        107.93        12.18 o
   7   5   9        407.28        441.48        21.82 o
   8   5   9        282.68        313.59        12.20 o
  -8   6   9        149.25        143.86         9.34 o
  -7   6   9        314.28        292.13        15.86 o
  -6   6   9         56.18         66.47         9.50 o
  -5   6   9         10.28         11.77         3.35 o
  -4   6   9          4.63         11.17         1.72 o
  -3   6   9          8.08          8.76         1.83 o
  -2   6   9        529.18        505.57         8.26 o
  -1   6   9          1.53          4.70         2.73 o
   0   6   9       1653.08       1565.83        16.03 o
   1   6   9        703.30        684.88        13.99 o
   2   6   9       2058.58       1958.41        20.55 o
   3   6   9       1232.53       1197.42        20.79 o
   4   6   9        104.05        100.04        13.07 o
   5   6   9         45.62         45.55         7.15 o
   6   6   9        298.74        310.61        10.56 o
   7   6   9        127.48        142.40         6.64 o
   8   6   9        554.72        517.63        37.69 o
  -8   7   9         30.62         32.38         8.99 o
  -7   7   9        347.01        316.63        11.01 o
  -6   7   9        428.55        418.71         9.05 o
  -5   7   9        363.52        396.66        15.17 o
  -4   7   9         96.50         94.59         8.64 o
  -3   7   9       1039.35       1027.69        13.43 o
  -2   7   9          4.59          5.31         1.37 o
  -1   7   9        306.59        319.12         4.93 o
   0   7   9         36.61         30.07         3.41 o
   1   7   9       1147.87       1077.79        20.00 o
   2   7   9        201.06        178.64         6.60 o
   3   7   9        485.64        494.44        16.29 o
   4   7   9          1.39          5.28         2.60 o
   5   7   9        477.20        469.16        10.61 o
   6   7   9        133.42        119.73         8.43 o
   7   7   9         97.86         75.07        18.17 o
  -7   8   9          3.63          9.51         6.30 o
  -6   8   9        177.10        166.29        13.59 o
  -5   8   9          2.93          8.02         1.78 o
  -4   8   9         79.65         70.61         8.12 o
  -3   8   9        120.22        120.71        15.56 o
  -2   8   9        120.97        112.37        10.09 o
  -1   8   9        167.87        166.51         4.76 o
   0   8   9        535.31        485.41         8.62 o
   1   8   9         41.03         43.62         4.47 o
   2   8   9         34.76         29.53         3.93 o
   3   8   9          1.63          4.84         2.14 o
   4   8   9          1.16          5.63         2.09 o
   5   8   9         42.75         33.67        12.51 o
   6   8   9          0.90          3.94         2.23 o
   7   8   9          0.20          5.93         3.20 o
  -6   9   9          9.41          7.46         2.30 o
  -5   9   9        535.19        545.83        16.64 o
  -4   9   9         60.48         59.55        10.53 o
  -3   9   9        516.48        509.66        11.50 o
  -2   9   9         18.63         23.33         2.21 o
  -1   9   9        101.25        120.86        15.66 o
   0   9   9        277.39        255.21         9.27 o
   1   9   9        555.97        511.20        72.98 o
   2   9   9          0.00          8.45         5.23 o
   3   9   9        476.06        476.22        15.33 o
   4   9   9         76.94         75.43        14.93 o
   5   9   9       1195.71       1323.34        20.12 o
   6   9   9         71.68         73.50        14.83 o
  -5  10   9         48.21         33.44        10.21 o
  -4  10   9          6.59          5.29         4.52 o
  -3  10   9         71.38         62.20        20.11 o
  -2  10   9         68.27         81.80        19.68 o
  -1  10   9        240.55        226.15        10.08 o
   0  10   9        123.81        142.40        35.62 o
   1  10   9          1.44          9.36         6.75 o
   2  10   9        163.46        150.55         6.67 o
   3  10   9          3.12          1.95         2.27 o
   4  10   9         13.66          9.56         3.27 o
   5  10   9          1.65          7.32         3.69 o
  -4  11   9         13.07          7.33         7.84 o
  -3  11   9          0.35          4.04         4.03 o
  -2  11   9          3.98         23.88         6.19 o
  -1  11   9          3.94         -0.25         6.73 o
   0  11   9         12.50         10.14         8.01 o
   1  11   9        292.78        306.08        39.13 o
   2  11   9        171.54        155.63        19.67 o
   3  11   9          9.91         17.14         7.42 o
  -1  12   9         27.61         19.11        10.23 o
   0  12   9         17.74         16.50         9.70 o
   1  12   9        434.92        444.16        20.29 o
  -9   0  10        504.10        491.65        26.76 o
  -8   0  10        220.43        200.65        11.22 o
  -7   0  10         13.19         35.58         9.48 o
  -6   0  10        119.77        138.40        21.89 o
  -5   0  10       1608.88       1658.24        23.54 o
  -4   0  10         10.61         13.37         3.39 o
  -3   0  10         71.19         79.49         4.23 o
  -2   0  10       1085.54       1081.02        15.54 o
   0   0  10       2268.86       2370.11        99.97 o
   1   0  10        194.13        186.30        16.42 o
   2   0  10        114.08        117.39         9.05 o
   3   0  10       1478.81       1410.43        21.46 o
   4   0  10         30.17         33.14         8.34 o
   5   0  10         59.16        125.36        24.03 o
   6   0  10        143.87        143.70        32.86 o
   7   0  10        935.90        945.71        28.37 o
   8   0  10          4.70          9.01         5.83 o
   9   0  10        424.54        414.24        16.16 o
  -9   1  10         38.55         41.24        10.12 o
  -8   1  10         13.88          9.39         6.86 o
  -7   1  10          2.40          2.27         5.43 o
  -6   1  10         26.50         33.63         4.82 o
  -5   1  10        474.38        463.69        27.39 o
  -4   1  10         73.94         71.32         5.44 o
  -3   1  10          0.70          4.52         3.03 o
  -2   1  10        505.81        544.97         6.96 o
  -1   1  10         50.29         59.80         3.64 o
   0   1  10        278.59        295.76         5.78 o
   1   1  10          9.60          9.00         0.94 o
   2   1  10        235.10        204.58         8.80 o
   3   1  10         54.22         60.69         5.96 o
   4   1  10        439.74        356.24         9.29 o
   5   1  10         13.55         14.46         4.34 o
   6   1  10        650.82        563.87        37.65 o
   7   1  10          1.87          9.94         7.93 o
   8   1  10        108.34         83.76        19.23 o
   9   1  10          3.87          7.26         8.13 o
  -9   2  10        123.21         85.69        21.16 o
  -8   2  10         26.06         28.09         6.49 o
  -7   2  10        297.26        270.40        13.83 o
  -6   2  10        113.77        105.55        12.90 o
  -5   2  10          2.62          9.37         2.42 o
  -4   2  10         45.94         54.42         5.83 o
  -3   2  10        466.56        447.37         8.26 o
  -2   2  10        647.14        641.46         8.30 o
  -1   2  10        401.64        379.28         6.57 o
   0   2  10         28.94         28.24         2.33 o
   1   2  10         66.62         50.20         4.63 o
   2   2  10        202.56        190.50        15.01 o
   3   2  10       1032.83        934.25        10.01 o
   4   2  10         14.83         15.59         6.05 o
   5   2  10        313.41        272.28         9.06 o
   6   2  10          0.16         -0.19         4.63 o
   7   2  10        197.00        200.12        15.28 o
   8   2  10          1.69          9.16         4.06 o
   9   2  10         99.94         65.71        22.56 o
  -9   3  10         41.64         33.12        10.54 o
  -8   3  10       1180.35       1159.53        44.98 o
  -7   3  10          3.37          7.47         4.16 o
  -6   3  10         17.88         38.65        10.05 o
  -5   3  10        296.92        305.48        14.65 o
  -4   3  10        232.26        250.40         7.04 o
  -3   3  10         75.10         93.07         7.38 o
  -2   3  10        577.47        599.99         6.84 o
  -1   3  10          0.41          4.80         5.27 o
   0   3  10        541.75        521.96         8.84 o
   1   3  10         21.86         27.45         4.41 o
   2   3  10       3541.13       3591.64        39.42 o
   3   3  10         26.21         27.11         4.31 o
   4   3  10        696.13        678.60        14.29 o
   5   3  10         53.49         59.83         6.46 o
   6   3  10        250.45        275.67        30.01 o
   7   3  10          3.67          6.95         3.60 o
   8   3  10        259.88        288.65        12.07 o
  -9   4  10         14.77         11.64         5.41 o
  -8   4  10         37.17         23.92        12.75 o
  -7   4  10         71.23         77.38         8.90 o
  -6   4  10         22.15         20.58         2.63 o
  -5   4  10         27.51         28.28         3.34 o
  -4   4  10         84.77         83.91         7.59 o
  -3   4  10         29.86         33.98         2.25 o
  -2   4  10         50.85         57.75         4.61 o
  -1   4  10         87.77        108.76         9.30 o
   0   4  10        637.76        619.45        13.03 o
   1   4  10       1150.83       1102.92        19.60 o
   2   4  10        753.18        731.42         7.51 o
   3   4  10        468.71        473.63         8.54 o
   4   4  10        110.97         98.45         6.75 o
   5   4  10        248.39        248.41        12.23 o
   6   4  10          0.03          4.66         6.65 o
   7   4  10          3.11          6.09        13.52 o
   8   4  10          0.69          7.46         4.62 o
  -8   5  10        140.34        136.26         9.46 o
  -7   5  10        209.53        218.48         9.63 o
  -6   5  10        258.23        260.04         7.21 o
  -5   5  10         37.82         38.82         4.77 o
  -4   5  10        389.24        383.91         9.77 o
  -3   5  10        487.96        479.82         8.78 o
  -2   5  10        892.46        858.49         9.60 o
  -1   5  10        435.39        423.86         7.45 o
   0   5  10       1141.08       1092.20        13.01 o
   1   5  10         67.20         59.29         5.70 o
   2   5  10       1307.50       1282.51        17.81 o
   3   5  10         60.72         60.12         9.54 o
   4   5  10         95.57         98.93         9.36 o
   5   5  10        270.08        256.77         9.68 o
   6   5  10       1525.06       1493.33        13.41 o
   7   5  10         98.10         96.52        12.56 o
   8   5  10         43.48         27.41         7.65 o
  -8   6  10        176.75        152.97         8.26 o
  -7   6  10        104.75        104.94        14.78 o
  -6   6  10        434.29        407.91        15.69 o
  -5   6  10         83.31         91.04         8.78 o
  -4   6  10          0.01          3.24         3.01 o
  -3   6  10        207.52        232.98         6.08 o
  -2   6  10         13.91         14.24         2.14 o
  -1   6  10         63.94         80.16         7.50 o
   0   6  10          1.03         12.21         2.71 o
   1   6  10        207.35        192.74         5.97 o
   2   6  10         14.12         24.31         3.66 o
   3   6  10        415.87        432.29        10.85 o
   4   6  10          5.19          8.08         4.26 o
   5   6  10         77.61         96.32        12.48 o
   6   6  10          4.61          6.35         1.88 o
   7   6  10        293.59        306.17         9.48 o
  -7   7  10          3.35          6.82         3.35 o
  -6   7  10         48.26         44.37         6.93 o
  -5   7  10          1.20          2.16         1.90 o
  -4   7  10         68.07         68.29         6.66 o
  -3   7  10         47.56         56.12         7.26 o
  -2   7  10         18.09         21.33         2.67 o
  -1   7  10          0.47          5.27         2.33 o
   0   7  10         45.77         34.76         5.71 o
   1   7  10          4.22         10.49         2.27 o
   2   7  10        305.12        300.56         7.67 o
   3   7  10          0.27          6.10         4.55 o
   4   7  10          1.94          7.62         2.59 o
   5   7  10         48.34         35.53         7.27 o
   6   7  10          2.19          2.57         3.94 o
   7   7  10         15.46         11.61         3.85 o
  -7   8  10        111.17         80.94        23.96 o
  -6   8  10         73.90         60.24        13.46 o
  -5   8  10        493.35        497.80        11.02 o
  -4   8  10        116.23        103.40        13.13 o
  -3   8  10        237.36        242.06         8.59 o
  -2   8  10        124.26        108.44         9.23 o
  -1   8  10        306.27        318.21        18.10 o
   0   8  10          5.06          7.27         4.85 o
   1   8  10       1538.98       1518.23        16.14 o
   2   8  10         17.53         18.86         4.71 o
   3   8  10        477.05        468.88         9.06 o
   4   8  10        117.10        148.83        15.40 o
   5   8  10         84.36         74.59        12.15 o
   6   8  10         70.64         54.26        13.77 o
  -6   9  10         67.34         63.76        10.37 o
  -5   9  10         24.97         20.23         4.68 o
  -4   9  10          0.26          4.45         2.36 o
  -3   9  10        173.09        171.47         9.27 o
  -2   9  10          0.02          5.98         1.40 o
  -1   9  10         60.53         53.56         9.61 o
   0   9  10          6.18          3.24         1.95 o
   1   9  10         26.15         35.55         7.69 o
   2   9  10          1.16          8.40         4.01 o
   3   9  10        161.83        188.98         9.68 o
   4   9  10          3.75          8.99         5.32 o
   5   9  10         87.32         83.35        21.80 o
  -5  10  10        103.50         72.89        26.76 o
  -4  10  10         10.59         23.91         9.38 o
  -3  10  10         99.42         69.24        28.60 o
  -2  10  10        630.66        624.67        27.09 o
  -1  10  10        716.88        694.87        28.41 o
   0  10  10        152.49        137.89         9.92 o
   1  10  10        152.16        137.97        30.98 o
   2  10  10         34.44         26.76         5.50 o
   3  10  10        359.57        369.64        14.19 o
   4  10  10         11.07         14.67         5.68 o
  -3  11  10         77.29         74.15        16.53 o
  -2  11  10         46.49         39.77         8.24 o
  -1  11  10        138.19        123.80        11.61 o
   0  11  10         79.51         61.70        15.82 o
   1  11  10         16.39         28.83         6.59 o
   2  11  10        200.27        187.49        30.48 o
  -9   1  11        156.94        154.84        14.10 o
  -8   1  11          0.04          5.33         5.39 o
  -7   1  11        481.42        479.83        13.65 o
  -6   1  11         56.90         64.10         7.92 o
  -5   1  11         47.99         50.25         4.51 o
  -4   1  11       1066.62       1080.48        12.32 o
  -3   1  11       1935.52       1986.24        14.17 o
  -2   1  11         64.07         66.44         4.26 o
  -1   1  11        559.99        535.78         6.56 o
   0   1  11        446.16        432.78         6.38 o
   1   1  11        968.13        927.22        13.58 o
   2   1  11         88.18         97.21         4.52 o
   3   1  11        920.31        890.82        11.41 o
   4   1  11        155.20        148.76        22.41 o
   5   1  11        721.31        722.89        14.57 o
   6   1  11         24.27         24.00         9.02 o
   7   1  11        350.39        349.76        13.03 o
   8   1  11          1.52         12.76         7.06 o
  -9   2  11         77.93         36.73        13.17 o
  -8   2  11         18.80         25.92         8.21 o
  -7   2  11          1.82          8.31         4.21 o
  -6   2  11          1.28          6.05         3.01 o
  -5   2  11         31.05         36.22         4.32 o
  -4   2  11         67.98         73.16         5.68 o
  -3   2  11        573.63        579.60         6.14 o
  -2   2  11        493.47        542.34         7.53 o
  -1   2  11        775.18        793.74         9.61 o
   0   2  11         63.06         63.92         2.90 o
   1   2  11        375.74        405.83        10.39 o
   2   2  11        405.24        409.87        11.94 o
   3   2  11       1230.46       1211.53        16.02 o
   4   2  11         15.35         13.20         3.10 o
   5   2  11        199.48        167.83         6.80 o
   6   2  11        162.99        152.74        23.14 o
   7   2  11          6.70         26.20         6.47 o
   8   2  11         60.51         43.32        14.47 o
  -8   3  11        189.89        191.40        12.63 o
  -7   3  11         26.01         33.51         9.07 o
  -6   3  11        154.84        131.52        15.17 o
  -5   3  11         17.74         16.67         2.56 o
  -4   3  11         32.68         37.04         2.95 o
  -3   3  11         36.06         41.47         3.80 o
  -2   3  11         34.54         33.15         2.70 o
  -1   3  11        150.95        155.60        14.38 o
   0   3  11        312.63        324.74        18.00 o
   1   3  11         90.96        114.62        11.77 o
   2   3  11        943.13        913.99        15.23 o
   3   3  11          2.54          7.98         2.38 o
   4   3  11          0.50          9.24         4.24 o
   5   3  11         73.68         89.93         8.85 o
   6   3  11         21.91         18.67         8.09 o
   7   3  11        301.75        360.98        22.94 o
   8   3  11          0.19         13.98         3.37 o
  -8   4  11        395.73        419.69        14.61 o
  -7   4  11        256.48        291.63        19.91 o
  -6   4  11        487.66        509.56        10.41 o
  -5   4  11        357.75        365.99        12.70 o
  -4   4  11        637.69        641.82         8.99 o
  -3   4  11        197.66        174.93         9.34 o
  -2   4  11       1339.50       1324.30        13.09 o
  -1   4  11        205.31        217.50         6.09 o
   0   4  11        156.60        137.91         9.57 o
   1   4  11        758.29        745.08        15.64 o
   2   4  11        918.15        896.08        16.61 o
   3   4  11        177.20        170.67         9.09 o
   4   4  11       1809.22       1837.16        21.42 o
   5   4  11         20.13         28.78         4.06 o
   6   4  11        328.03        349.13        17.67 o
   7   4  11        300.16        314.67        20.47 o
   8   4  11       1330.84       1484.75        18.90 o
  -8   5  11        115.77        112.11         6.56 o
  -7   5  11        136.54        117.96        17.04 o
  -6   5  11        157.91        153.13         8.39 o
  -5   5  11          4.52          8.65         3.31 o
  -4   5  11         54.71         58.12         6.16 o
  -3   5  11          0.68          7.07         5.54 o
  -2   5  11        261.54        259.29         6.62 o
  -1   5  11       1123.07       1123.30        17.70 o
   0   5  11        435.94        443.28        23.10 o
   1   5  11        890.42        859.24        15.68 o
   2   5  11         40.77         44.76         5.14 o
   3   5  11        691.31        698.35        28.26 o
   4   5  11         24.27         21.36         5.05 o
   5   5  11         15.69         17.10         2.93 o
   6   5  11        255.30        257.71        11.46 o
   7   5  11         54.90         48.04        17.94 o
  -7   6  11         36.35         24.87         4.63 o
  -6   6  11          7.12         11.43         1.82 o
  -5   6  11        149.89        153.03        10.87 o
  -4   6  11          7.55         10.76         2.34 o
  -3   6  11        151.08        153.73        14.34 o
  -2   6  11         49.20         55.37         6.19 o
  -1   6  11        345.69        311.67        14.60 o
   0   6  11       2424.20       2415.66        32.27 o
   1   6  11          4.36          7.14         2.55 o
   2   6  11        110.69        111.80        16.61 o
   3   6  11        637.90        619.89        19.37 o
   4   6  11        654.03        633.96        13.88 o
   5   6  11        184.94        208.16        11.78 o
   6   6  11          4.28         10.50         2.51 o
   7   6  11          7.32          8.89         2.91 o
  -7   7  11        121.93        121.35        11.64 o
  -6   7  11        168.56        175.14         6.90 o
  -5   7  11        706.30        694.95        14.18 o
  -4   7  11          3.00          9.10         2.38 o
  -3   7  11        201.06        199.60         8.54 o
  -2   7  11        784.54        750.99         9.11 o
  -1   7  11        597.21        582.29         9.51 o
   0   7  11       1184.79       1182.25        16.28 o
   1   7  11        728.94        718.74        10.19 o
   2   7  11          0.59          5.21         2.85 o
   3   7  11        386.72        411.85        13.28 o
   4   7  11         12.55         15.60         2.44 o
   5   7  11        470.01        478.95        14.43 o
   6   7  11        156.37        154.57         8.87 o
  -6   8  11          0.80          1.88         3.13 o
  -5   8  11          0.02          2.86         2.25 o
  -4   8  11          0.48          5.98         1.87 o
  -3   8  11         49.64         44.58         4.95 o
  -2   8  11         38.94         43.12         4.50 o
  -1   8  11        118.52        103.66        11.68 o
   0   8  11         10.40         13.90         3.62 o
   1   8  11          0.36          7.40         2.40 o
   2   8  11         27.46         25.67         4.22 o
   3   8  11        102.80        114.68         6.01 o
   4   8  11         25.94         21.19         3.18 o
   5   8  11          0.39          2.82         4.74 o
  -5   9  11         73.43         56.15         8.29 o
  -4   9  11        229.85        244.33         9.29 o
  -3   9  11        774.94        840.29        27.75 o
  -2   9  11         10.57         14.70         2.95 o
  -1   9  11        174.31        175.92         6.75 o
   0   9  11        174.12        186.20         6.84 o
   1   9  11        469.73        440.46        13.94 o
   2   9  11          1.46          4.86         5.59 o
   3   9  11        283.36        269.96        24.66 o
   4   9  11         25.18         22.36         3.07 o
   5   9  11        559.59        595.09        13.25 o
  -4  10  11         17.42         12.58         5.13 o
  -3  10  11          3.24          9.64         5.50 o
  -2  10  11          1.79         -0.18         6.26 o
  -1  10  11         10.21          8.60         4.53 o
   0  10  11          0.59          6.25         3.65 o
   1  10  11         14.28         29.73         7.39 o
   2  10  11         23.21         28.30         5.87 o
   3  10  11        369.47        393.67        12.70 o
  -1  11  11          0.71         17.54         9.83 o
   0  11  11         30.38         24.68        10.40 o
   1  11  11        147.98        116.02        24.98 o
  -8   0  12          5.28         12.93         6.26 o
  -7   0  12         90.21         85.28         9.34 o
  -6   0  12        560.26        542.58        13.84 o
  -5   0  12        338.69        330.50        10.51 o
  -4   0  12          0.09          9.97         2.66 o
  -3   0  12       1526.20       1569.79        26.56 o
  -2   0  12        230.26        211.28        12.31 o
  -1   0  12        720.83        719.45        44.22 o
   0   0  12        441.13        423.79        11.20 o
   1   0  12        401.77        371.78         7.43 o
   2   0  12        139.52        114.92        14.07 o
   3   0  12        298.25        332.03         6.06 o
   4   0  12        409.42        353.56        16.25 o
   5   0  12       1088.53       1041.25        26.35 o
   6   0  12         38.83         27.78         6.91 o
   7   0  12        227.62        212.90        14.42 o
   8   0  12          7.31         12.89         9.18 o
  -8   1  12         27.97         23.96         4.28 o
  -7   1  12        412.10        426.86        22.46 o
  -6   1  12         11.48         19.09         3.01 o
  -5   1  12          0.43          8.38         2.59 o
  -4   1  12          4.13          4.82         1.31 o
  -3   1  12        337.09        360.93         5.80 o
  -2   1  12        316.31        320.84         4.61 o
  -1   1  12         79.07         88.86         7.03 o
   0   1  12        401.71        392.32         5.67 o
   1   1  12        121.27        108.22         6.44 o
   2   1  12          2.69          4.91         4.14 o
   3   1  12        256.50        182.29        15.63 o
   4   1  12        100.06         84.97         9.33 o
   5   1  12        162.83        154.42         7.21 o
   6   1  12         46.01         27.46         7.74 o
   7   1  12         30.26         25.62         5.77 o
   8   1  12         27.61         29.86         7.89 o
  -8   2  12          1.56          2.30         6.12 o
  -7   2  12         26.01         31.12         6.32 o
  -6   2  12        117.12        133.60        10.84 o
  -5   2  12         73.79         85.61         9.44 o
  -4   2  12        354.36        359.36         5.76 o
  -3   2  12         78.14         81.05         5.64 o
  -2   2  12         11.77          9.10         2.05 o
  -1   2  12        392.23        382.09         8.82 o
   0   2  12        586.99        593.52        11.29 o
   1   2  12         25.95         16.74         3.21 o
   2   2  12        596.81        590.65        23.37 o
   3   2  12        122.59        120.12        12.55 o
   4   2  12        602.38        580.64         9.67 o
   5   2  12        269.41        276.87         8.38 o
   6   2  12          4.65         10.23         5.13 o
   7   2  12        215.88        231.39        14.57 o
   8   2  12         34.54         24.41         9.95 o
  -8   3  12          0.22          4.41         2.38 o
  -7   3  12         66.51         68.23         8.51 o
  -6   3  12        154.15        169.16        15.85 o
  -5   3  12        563.31        547.45         7.28 o
  -4   3  12          3.88          9.64         2.09 o
  -3   3  12        315.58        295.33         6.18 o
  -2   3  12       1195.88       1241.57        18.68 o
  -1   3  12          1.06          6.93         2.74 o
   0   3  12        145.31        166.38        18.39 o
   1   3  12        966.01        947.66        27.72 o
   2   3  12        259.65        256.74         6.28 o
   3   3  12         44.04         43.66         5.70 o
   4   3  12         31.76         35.37         9.98 o
   5   3  12        313.58        267.25         7.24 o
   6   3  12        295.33        242.76        10.37 o
   7   3  12          0.22          6.20         2.77 o
  -8   4  12         55.05         42.45         7.85 o
  -7   4  12          0.05          3.71         2.46 o
  -6   4  12         53.20         53.60         8.07 o
  -5   4  12         28.73         26.68         2.79 o
  -4   4  12         27.90         31.58         3.08 o
  -3   4  12        231.13        255.86         9.47 o
  -2   4  12        372.87        370.17        11.97 o
  -1   4  12        334.76        310.20         5.84 o
   0   4  12        710.57        696.67        16.10 o
   1   4  12         91.35         84.64         6.76 o
   2   4  12        335.54        329.88         9.26 o
   3   4  12        295.21        293.15         6.49 o
   4   4  12        269.66        276.16        10.13 o
   5   4  12         11.68         10.37         3.65 o
   6   4  12         10.39          9.29         2.60 o
   7   4  12          1.01          2.87         2.52 o
  -7   5  12         18.26         19.74         4.07 o
  -6   5  12         21.08         23.29         3.28 o
  -5   5  12        253.94        253.97         8.16 o
  -4   5  12        243.58        242.68         8.64 o
  -3   5  12         78.97         80.26         5.60 o
  -2   5  12        859.74        844.34        10.89 o
  -1   5  12        203.60        212.01         9.74 o
   0   5  12        490.35        484.45        10.41 o
   1   5  12        214.29        239.73         8.08 o
   2   5  12        499.67        533.13        10.63 o
   3   5  12          5.15          8.45         2.65 o
   4   5  12        399.45        426.18        10.68 o
   5   5  12        115.89        133.33        14.62 o
   6   5  12        597.28        656.43        19.51 o
   7   5  12          0.22          2.85         3.56 o
  -7   6  12         85.78         78.53        10.55 o
  -6   6  12         11.26         17.00         2.67 o
  -5   6  12         43.57         46.44         6.51 o
  -4   6  12          6.47          7.18         2.56 o
  -3   6  12         18.94         21.95         3.27 o
  -2   6  12         64.04         65.97         4.80 o
  -1   6  12        142.74        157.85        12.54 o
   0   6  12       1428.09       1477.32        18.62 o
   1   6  12        219.18        217.53        13.22 o
   2   6  12         57.67         69.89         8.69 o
   3   6  12         14.57         21.18         4.29 o
   4   6  12        269.79        276.85         8.82 o
   5   6  12        317.35        347.13        11.67 o
   6   6  12         43.67         45.78         7.05 o
  -6   7  12         14.13         14.36         2.13 o
  -5   7  12         12.18         14.76         3.18 o
  -4   7  12        152.54        151.74        10.45 o
  -3   7  12        250.80        251.87        22.38 o
  -2   7  12         45.66         53.68         5.71 o
  -1   7  12         15.38         29.68         8.36 o
   0   7  12         43.99         41.98         6.38 o
   1   7  12          0.75          2.47         2.39 o
   2   7  12         11.90         11.70         3.25 o
   3   7  12          0.01         10.91         2.75 o
   4   7  12        126.00        139.22        11.78 o
   5   7  12          7.13          6.51         2.99 o
   6   7  12         37.18         22.09         9.39 o
  -5   8  12        127.92        119.28         7.24 o
  -4   8  12         15.86         22.02         3.14 o
  -3   8  12         85.49         89.60         9.08 o
  -2   8  12        469.49        448.50        10.38 o
  -1   8  12        834.17        856.77        11.82 o
   0   8  12         49.08         45.94         6.74 o
   1   8  12        172.78        138.72        13.26 o
   2   8  12          1.75          2.25         1.89 o
   3   8  12        198.58        200.36        10.42 o
   4   8  12          9.00         18.27         3.85 o
   5   8  12        502.43        514.22        31.82 o
  -4   9  12        286.44        307.79        16.17 o
  -3   9  12         12.70          9.41         2.33 o
  -2   9  12        230.44        225.03        23.54 o
  -1   9  12         77.16         45.05         7.99 o
   0   9  12          5.22          5.36         2.79 o
   1   9  12         28.06         27.75         4.33 o
   2   9  12          7.16         16.01         4.88 o
   3   9  12        114.74        136.33         8.06 o
   4   9  12        178.47        178.76        14.31 o
  -3  10  12          2.44          7.00         4.06 o
  -2  10  12        140.27        147.04         9.49 o
  -1  10  12        322.28        302.70        12.30 o
   0  10  12         10.52          1.40         3.31 o
   1  10  12         95.94         95.33        17.90 o
   2  10  12        423.08        429.53        20.95 o
  -8   1  13         96.12         76.89        12.62 o
  -7   1  13         52.25         57.55         7.50 o
  -6   1  13        250.17        249.21         9.31 o
  -5   1  13         28.54         34.30         4.07 o
  -4   1  13        665.46        661.02         7.80 o
  -3   1  13         58.12         58.68         4.44 o
  -2   1  13          0.08          4.14         1.77 o
  -1   1  13          7.88         15.01         2.59 o
   0   1  13        291.79        300.10        16.88 o
   1   1  13       1730.41       1725.47        24.23 o
   2   1  13        135.51        150.42         5.26 o
   3   1  13        320.93        344.72         7.33 o
   4   1  13         98.86         99.86         9.98 o
   5   1  13        211.16        241.12        10.65 o
   6   1  13        164.44        193.21        23.43 o
   7   1  13        521.32        588.23        26.57 o
  -8   2  13          0.70          5.87         4.11 o
  -7   2  13        180.24        173.93         9.24 o
  -6   2  13        130.01        122.26        11.34 o
  -5   2  13        994.27       1009.60        16.04 o
  -4   2  13         55.20         51.04         6.64 o
  -3   2  13        270.10        262.84         4.96 o
  -2   2  13        121.79        125.15         4.98 o
  -1   2  13        603.83        579.66        14.22 o
   0   2  13        185.32        198.51         5.97 o
   1   2  13          6.68          9.58         3.44 o
   2   2  13        237.24        219.60         8.95 o
   3   2  13        837.68        846.02        12.70 o
   4   2  13         31.36         47.66         4.85 o
   5   2  13         44.04         35.75         6.06 o
   6   2  13        310.00        308.30        13.50 o
   7   2  13         77.60         54.68        18.56 o
  -7   3  13         23.97         24.63         4.11 o
  -6   3  13         76.69        109.84        16.20 o
  -5   3  13         31.18         29.13         3.59 o
  -4   3  13        151.55        140.55         6.57 o
  -3   3  13        110.26        122.14         8.22 o
  -2   3  13        144.28        133.32         9.75 o
  -1   3  13       1256.75       1289.87        22.79 o
   0   3  13          1.53         11.96         3.28 o
   1   3  13       1047.07       1031.10        15.92 o
   2   3  13        593.58        608.72        10.42 o
   3   3  13          5.75          6.64         2.18 o
   4   3  13         30.07         48.28         5.09 o
   5   3  13          3.71          5.93         2.58 o
   6   3  13        285.33        282.26        11.66 o
   7   3  13          4.27          3.14        11.62 o
  -7   4  13         68.29         71.69        10.77 o
  -6   4  13        228.44        225.38        16.98 o
  -5   4  13        269.26        298.32        11.82 o
  -4   4  13        890.84        896.94        12.60 o
  -3   4  13         68.04         78.73         6.54 o
  -2   4  13       1302.75       1328.13        15.04 o
  -1   4  13         37.44         42.61         6.50 o
   0   4  13       2273.96       2268.45        22.94 o
   1   4  13        332.15        337.95        10.39 o
   2   4  13        191.80        192.88        13.49 o
   3   4  13         77.66         64.74         8.70 o
   4   4  13        826.90        901.84        16.26 o
   5   4  13        301.19        364.46        19.86 o
   6   4  13        308.82        319.12         9.61 o
  -7   5  13         17.28         17.36         2.60 o
  -6   5  13         29.38         28.57         3.86 o
  -5   5  13         22.63         22.43         2.35 o
  -4   5  13         73.69         91.28         9.43 o
  -3   5  13         19.06         24.77         2.59 o
  -2   5  13        300.50        284.40        12.83 o
  -1   5  13         13.72         27.91         7.43 o
   0   5  13       1144.22       1166.47        14.29 o
   1   5  13        397.13        385.47         8.80 o
   2   5  13        175.68        176.75        10.08 o
   3   5  13          6.03         11.41         3.07 o
   4   5  13          9.12         12.04         1.82 o
   5   5  13         58.17         63.77         8.18 o
   6   5  13        106.30        131.05         6.15 o
  -6   6  13          1.11          5.89         1.90 o
  -5   6  13        343.48        355.92        11.42 o
  -4   6  13         66.34         63.18         5.56 o
  -3   6  13        883.20        872.59        13.00 o
  -2   6  13        168.41        191.30         9.87 o
  -1   6  13        330.47        328.55        15.53 o
   0   6  13          0.23          3.62         2.42 o
   1   6  13         35.76         41.08         6.45 o
   2   6  13        313.82        295.45         8.56 o
   3   6  13        172.06        183.50         8.52 o
   4   6  13          6.11          8.16         3.83 o
   5   6  13         17.21         21.06         3.32 o
   6   6  13        130.47        105.09        12.77 o
  -6   7  13          8.92         12.73         1.98 o
  -5   7  13          0.73          2.82         2.01 o
  -4   7  13        146.84        152.67         7.47 o
  -3   7  13         87.38         80.23         8.82 o
  -2   7  13       1017.01       1029.52        27.59 o
  -1   7  13        471.53        491.88         9.58 o
   0   7  13          5.50          5.82         2.80 o
   1   7  13         89.34         96.67        12.97 o
   2   7  13        626.92        589.95        14.08 o
   3   7  13        467.84        525.75        15.86 o
   4   7  13          2.50          8.11         2.32 o
   5   7  13        249.64        285.41         6.89 o
  -5   8  13         17.96         15.49         3.01 o
  -4   8  13         99.47         84.88         8.60 o
  -3   8  13         27.70         18.88         2.82 o
  -2   8  13         53.22         45.19         5.64 o
  -1   8  13         26.62         23.03         6.92 o
   0   8  13         18.32         16.87         3.47 o
   1   8  13          0.96          3.25         1.95 o
   2   8  13         16.66         20.56         6.62 o
   3   8  13         20.48         19.90         3.74 o
   4   8  13         69.32         81.38        12.83 o
  -3   9  13        423.13        394.66         7.81 o
  -2   9  13         57.78         42.91        16.16 o
  -1   9  13        283.70        264.41        10.41 o
   0   9  13          0.38          3.89         2.80 o
   1   9  13          0.68          8.82         3.94 o
   2   9  13        294.52        314.31        19.45 o
  -7   0  14          9.40          7.60         8.55 o
  -6   0  14        361.94        382.30        18.40 o
  -5   0  14        107.48         99.48         7.35 o
  -4   0  14        262.56        249.60        13.94 o
  -3   0  14         16.09         19.71         5.32 o
  -2   0  14       1298.18       1328.77        20.59 o
  -1   0  14        906.89        885.63        16.91 o
   0   0  14        383.98        380.16        19.01 o
   1   0  14       1774.78       1696.85        23.86 o
   2   0  14          3.90          8.51         4.32 o
   3   0  14         47.34         54.45         9.09 o
   4   0  14        180.21        167.26        32.13 o
   5   0  14        204.30        256.16        15.75 o
   6   0  14        112.33        128.52        36.92 o
  -7   1  14         71.25         55.60         9.19 o
  -6   1  14         63.56         47.85         7.31 o
  -5   1  14        296.18        307.74         7.90 o
  -4   1  14         13.07         11.60         2.21 o
  -3   1  14        207.52        198.75         7.97 o
  -2   1  14        153.18        152.92         5.42 o
  -1   1  14         15.29         20.00         4.35 o
   0   1  14        362.30        365.18        11.21 o
   1   1  14          1.19          3.91         3.35 o
   2   1  14        305.26        301.26        10.83 o
   3   1  14        437.74        399.37        10.02 o
   4   1  14         27.66         36.28         5.16 o
   5   1  14         13.12         19.61         5.01 o
   6   1  14         36.44         42.23        12.64 o
  -7   2  14         51.14         36.97         6.19 o
  -6   2  14        103.03        116.95        12.95 o
  -5   2  14         93.83         98.90         8.83 o
  -4   2  14        319.32        305.93        16.60 o
  -3   2  14        176.17        186.62         6.76 o
  -2   2  14          6.00         11.75         3.85 o
  -1   2  14        324.72        330.93        10.34 o
   0   2  14        116.94        123.23         7.06 o
   1   2  14          0.06          5.43         3.04 o
   2   2  14        144.62        157.73         8.65 o
   3   2  14         13.73         21.83         3.84 o
   4   2  14        292.90        317.74         9.56 o
   5   2  14        435.86        439.17        15.29 o
   6   2  14        133.06        137.65        20.74 o
  -7   3  14        363.96        337.15         7.11 o
  -6   3  14         52.22         46.03         6.68 o
  -5   3  14        473.60        498.48        11.06 o
  -4   3  14        587.00        588.20         8.41 o
  -3   3  14        342.74        363.75        10.30 o
  -2   3  14         50.38         53.49         5.44 o
  -1   3  14          5.66          5.40         2.22 o
   0   3  14        101.42        102.33         9.82 o
   1   3  14        142.31        150.34        12.09 o
   2   3  14         57.66         71.00         7.06 o
   3   3  14        659.75        670.02        13.46 o
   4   3  14        345.72        352.02         9.41 o
   5   3  14        253.79        247.60        11.47 o
   6   3  14        274.24        320.77        16.55 o
  -6   4  14         44.90         32.05         4.77 o
  -5   4  14         18.27         21.58         4.52 o
  -4   4  14        184.37        189.88        13.17 o
  -3   4  14         93.89        100.13         9.83 o
  -2   4  14         65.59         57.87         6.78 o
  -1   4  14         41.84         49.60         7.93 o
   0   4  14         10.15         11.86         2.88 o
   1   4  14         27.47         33.38         4.42 o
   2   4  14        100.47        102.34        12.72 o
   3   4  14         16.53         28.88         3.87 o
   4   4  14        319.19        325.84        10.00 o
   5   4  14         70.95         50.66        13.19 o
   6   4  14        148.11        181.98        11.70 o
  -6   5  14         59.78         59.24         6.38 o
  -5   5  14          9.09         11.88         4.20 o
  -4   5  14         24.05         24.43         2.67 o
  -3   5  14        583.87        595.15        11.28 o
  -2   5  14         94.69         98.85         8.24 o
  -1   5  14        255.09        257.33        10.45 o
   0   5  14        200.41        187.09         9.90 o
   1   5  14         56.18         63.30         6.77 o
   2   5  14         39.59         39.91         5.47 o
   3   5  14         94.34        101.06        13.20 o
   4   5  14        208.69        212.10         8.73 o
   5   5  14         72.36         66.13        11.17 o
  -5   6  14         16.97         14.03         2.89 o
  -4   6  14        349.83        347.67        12.02 o
  -3   6  14         15.09         16.95         2.36 o
  -2   6  14        816.15        820.71        16.29 o
  -1   6  14         27.28         26.84         3.57 o
   0   6  14        166.49        171.31        17.72 o
   1   6  14        209.52        210.67        20.11 o
   2   6  14         37.46         39.40         6.02 o
   3   6  14         19.60         26.77         4.71 o
   4   6  14         80.93         65.82        11.18 o
   5   6  14        216.37        203.20         9.26 o
  -5   7  14         45.16         30.89         6.71 o
  -4   7  14         91.60         89.60        10.04 o
  -3   7  14        127.08        115.62        12.14 o
  -2   7  14        776.09        782.02        20.39 o
  -1   7  14         12.81          2.16         6.62 o
   0   7  14          8.86         11.41         3.60 o
   1   7  14        415.97        428.34        11.99 o
   2   7  14        275.33        300.42        24.77 o
   3   7  14         13.06          8.38         4.42 o
   4   7  14          0.07          1.54         5.89 o
  -3   8  14        209.37        222.45        10.01 o
  -2   8  14         17.55         14.97         3.46 o
  -1   8  14         86.59         61.15        12.01 o
   0   8  14        103.19         96.12        11.91 o
   1   8  14        635.79        722.11        17.54 o
   2   8  14        316.38        312.47        12.92 o
   3   8  14        436.76        467.78         9.90 o
  -1   9  14         66.31         41.09        20.03 o
   0   9  14        207.97        189.19        11.02 o
  -6   1  15        215.19        202.08        10.80 o
  -5   1  15         49.76         51.30         5.71 o
  -4   1  15          2.35          3.84         3.41 o
  -3   1  15          8.46         11.56         3.15 o
  -2   1  15        969.25       1015.56        16.77 o
  -1   1  15        472.40        469.28        12.34 o
   0   1  15          3.80          8.14         3.16 o
   1   1  15         18.28         11.45         4.36 o
   2   1  15        151.57        186.01         8.24 o
   3   1  15        189.59        196.35         8.94 o
   4   1  15        379.03        453.73        18.39 o
   5   1  15        119.14        216.16        70.59 o
   6   1  15         25.33         15.92         5.05 o
  -6   2  15         20.78         19.20         3.30 o
  -5   2  15         85.12         90.68         6.71 o
  -4   2  15        369.72        376.53        10.53 o
  -3   2  15         54.41         53.32         4.89 o
  -2   2  15         48.89         55.20         6.40 o
  -1   2  15       1451.30       1503.23        19.48 o
   0   2  15          0.15         10.33         2.51 o
   1   2  15        522.51        551.43        14.56 o
   2   2  15          0.11          3.37         1.80 o
   3   2  15        471.79        478.94        11.50 o
   4   2  15        122.65        116.37         5.68 o
   5   2  15        248.84        283.55        11.97 o
   6   2  15        170.83        197.71        14.11 o
  -6   3  15        395.68        408.29         7.58 o
  -5   3  15         87.04         78.89         6.18 o
  -4   3  15        783.78        805.74        14.84 o
  -3   3  15        356.71        344.62        16.30 o
  -2   3  15         89.86         75.77         6.39 o
  -1   3  15        225.64        228.17         8.96 o
   0   3  15        344.99        321.22        16.78 o
   1   3  15          4.75          5.65         2.05 o
   2   3  15        965.22        964.47        14.08 o
   3   3  15         17.06         15.54         2.92 o
   4   3  15          4.14          3.67         3.31 o
   5   3  15         20.33         15.14         4.11 o
  -6   4  15          0.61          2.77         3.97 o
  -5   4  15        155.56        149.64         8.83 o
  -4   4  15        323.37        308.48        10.59 o
  -3   4  15        417.18        456.85        12.30 o
  -2   4  15          5.61          7.70         6.02 o
  -1   4  15         38.70         38.81         5.06 o
   0   4  15         38.58         42.64         6.06 o
   1   4  15        159.64        166.45        17.56 o
   2   4  15        168.30        158.60        14.85 o
   3   4  15         44.41         48.10         6.98 o
   4   4  15          7.90          3.86         6.72 o
   5   4  15          7.67          0.81         3.56 o
  -5   5  15        123.29        111.71        13.74 o
  -4   5  15        363.70        363.27        18.04 o
  -3   5  15          0.11          2.75         2.56 o
  -2   5  15       1699.48       1761.05        38.27 o
  -1   5  15         10.55         19.55         4.34 o
   0   5  15         12.00         14.65         2.66 o
   1   5  15        106.24        126.90        11.98 o
   2   5  15        190.98        186.18         9.85 o
   3   5  15          9.19         12.59         3.03 o
   4   5  15          9.52         18.95         4.34 o
  -4   6  15        114.28        147.41        18.24 o
  -3   6  15        266.21        275.47        10.25 o
  -2   6  15        322.23        301.43        18.59 o
  -1   6  15        113.72        125.65         6.69 o
   0   6  15         27.57         35.29         5.81 o
   1   6  15        154.90        136.43        18.94 o
   2   6  15        112.51        138.38        17.10 o
   3   6  15        291.51        290.81        22.21 o
   4   6  15         74.69         81.30        14.41 o
  -3   7  15        159.29        158.51        10.70 o
  -2   7  15        181.62        186.01         9.97 o
  -1   7  15         61.97         51.34         9.52 o
   0   7  15        453.17        454.69        12.28 o
   1   7  15         15.90         20.45         3.42 o
   2   7  15         27.50         20.55         4.81 o
   3   7  15        325.23        334.29         7.06 o
  -1   8  15         18.47         15.80         3.48 o
   0   8  15          6.40          9.06         7.75 o
   1   8  15         33.66         22.40         4.77 o
  -6   0  16         19.78         26.99         5.93 o
  -5   0  16        257.25        258.10        22.02 o
  -4   0  16        812.91        850.23        33.46 o
  -3   0  16         46.75         43.06         5.89 o
  -2   0  16        763.71        675.98        20.35 o
  -1   0  16        410.17        406.54        37.76 o
   0   0  16        618.65        608.19        20.34 o
   1   0  16         81.29         64.05        10.64 o
   2   0  16        220.12        263.13        39.90 o
   3   0  16         28.64         29.82        14.00 o
   4   0  16        427.73        490.65        25.19 o
   5   0  16        175.45        145.58        43.00 o
  -6   1  16         40.26         31.31         4.69 o
  -5   1  16          6.12         13.17         4.83 o
  -4   1  16        214.83        197.86        20.54 o
  -3   1  16        773.55        801.47        17.02 o
  -2   1  16         11.09          2.80         7.57 o
  -1   1  16        381.46        394.72        12.44 o
   0   1  16          3.04          5.75         3.67 o
   1   1  16        238.14        224.00         7.27 o
   2   1  16         73.38         79.60         8.75 o
   3   1  16          2.84          7.00         2.94 o
   4   1  16         30.46         33.88         4.96 o
   5   1  16         37.30         21.85        10.08 o
  -5   2  16          0.49          5.14         1.88 o
  -4   2  16          0.90          7.07         2.41 o
  -3   2  16        120.65        119.68         9.08 o
  -2   2  16         61.63         57.51         8.32 o
  -1   2  16         16.34         23.54         3.39 o
   0   2  16        182.93        177.96         7.42 o
   1   2  16         24.29         25.53         3.46 o
   2   2  16        329.95        314.96        11.00 o
   3   2  16          2.94          5.95         2.71 o
   4   2  16        345.52        367.38        12.42 o
   5   2  16         45.03         32.03         8.42 o
  -5   3  16         41.05         34.28         5.45 o
  -4   3  16          0.73          8.60         3.12 o
  -3   3  16         40.82         30.12         3.57 o
  -2   3  16         13.75         10.99         2.91 o
  -1   3  16        142.27        156.91        17.67 o
   0   3  16          3.07          8.25         2.67 o
   1   3  16        536.49        527.51        13.45 o
   2   3  16        191.09        221.26        23.34 o
   3   3  16        495.79        517.19        13.84 o
   4   3  16         46.62         43.08         7.66 o
  -5   4  16         64.21         47.81         7.12 o
  -4   4  16         25.21         24.37         3.81 o
  -3   4  16         24.36         24.18         3.14 o
  -2   4  16          3.33          6.47         2.90 o
  -1   4  16        253.66        262.08        12.03 o
   0   4  16         38.36         39.39         6.04 o
   1   4  16         41.65         40.07         4.30 o
   2   4  16         25.29         26.98         4.13 o
   3   4  16        110.75         98.84        18.52 o
   4   4  16          1.16          8.69         3.52 o
  -4   5  16          8.79          7.83         3.09 o
  -3   5  16         29.54         25.70         5.13 o
  -2   5  16         17.57         14.16         3.08 o
  -1   5  16        347.85        352.62        12.39 o
   0   5  16         67.90         68.43         8.31 o
   1   5  16         31.49         35.21         4.54 o
   2   5  16        125.47        116.33        11.84 o
   3   5  16        921.71        911.06        13.23 o
  -3   6  16          2.11         12.84         4.01 o
  -2   6  16        201.25        177.08        21.13 o
  -1   6  16        302.45        261.98        15.57 o
   0   6  16         77.80         65.32         8.83 o
   1   6  16         66.60         63.68        15.32 o
   2   6  16         94.46         95.03        12.08 o
  -1   7  16        262.80        249.78        19.84 o
   0   7  16          0.89          6.75         3.96 o
  -4   1  17        419.62        493.74        21.24 o
  -3   1  17        114.48        116.79        13.48 o
  -2   1  17         61.10         64.42        10.21 o
  -1   1  17         12.52         21.35         7.00 o
   0   1  17         40.44         54.10         9.87 o
   1   1  17         58.16         47.13         8.07 o
   2   1  17        388.71        388.81        15.20 o
   3   1  17         21.84         16.45         6.21 o
   4   1  17        302.03        274.08        23.84 o
  -4   2  17        145.96        143.15        11.91 o
  -3   2  17        536.93        550.52        27.30 o
  -2   2  17         16.89          9.93         7.45 o
  -1   2  17        121.73        123.38        24.53 o
   0   2  17        216.38        214.47        26.46 o
   1   2  17        530.50        515.54        19.22 o
   2   2  17          0.03          2.91         3.50 o
   3   2  17        132.45        159.10         8.58 o
  -4   3  17         82.14         71.07        11.34 o
  -3   3  17         35.74         29.65         5.59 o
  -2   3  17         54.98         48.41         7.25 o
  -1   3  17          1.23          6.79         2.03 o
   0   3  17        542.94        476.21        14.89 o
   1   3  17        120.92        103.88        12.78 o
   2   3  17         55.39         39.61         7.03 o
   3   3  17         99.68        139.11        30.89 o
  -3   4  17         20.44         24.01         6.57 o
  -2   4  17         34.37         25.80         6.74 o
  -1   4  17        162.70        162.32         8.89 o
   0   4  17        427.37        450.20        24.38 o
   1   4  17        405.97        387.49        13.64 o
   2   4  17        127.66        119.61         8.03 o
  -2   5  17          0.24         -1.69         3.23 o
  -1   5  17         28.55         23.80         4.19 o
   0   5  17          1.72          4.10         3.54 o
   1   5  17         23.66         18.25         3.51 o
  -3   0  18          3.51          7.64         4.99 o
  -1   0  18        340.60        266.59        45.58 o
   0   0  18        451.80        426.09        44.98 o
   1   0  18          0.45         -8.61         8.61 o
   2   0  18        685.16        721.78        23.45 o
  -3   1  18        313.76        256.12        29.81 o
  -2   1  18         35.68         29.03         9.86 o
  -1   1  18         41.93         54.93         8.16 o
   0   1  18         44.37         43.80         7.06 o
   1   1  18         50.59         65.03        27.83 o
   2   1  18          4.30          4.99         6.06 o
  -2   2  18        186.76        146.39        16.43 o
  -1   2  18         24.22         30.56         7.83 o
   0   2  18        271.15        249.13        16.21 o
   1   2  18         70.05         50.09        10.14 o
  -1   3  18        406.39        409.41        27.06 o
   0   3  18          4.25          6.21        13.18 o
                                                
